# Supplementary material for: Comparative spatial lipidomics analysis reveals cellular lipid remodelling in different developmental zones of barley roots in response to salinity
Source: Plant Cell Environ. 2019 Nov 29;43(2):327–43. doi: 10.1111/pce.13653 (PMC7063987; doi:10.1111/pce.13653)
Supplement: Supplementary file 2 — Data S2. Supporting information [file PCE-43-327-s002.xlsx]

## Sheet: Control Z1 v Z2
		Lipid species with a 2-fold increase in the Zone of Cell Elongation as compared									Lipid species with a 2-fold increase in the Root Cap and Zone of Cell Division
		to the Root Cap and Zone of Cell Division									as compared to the Zone of Cell Elongation
		Lipid species	Mundah	Clipper	Gairdner	Hindmarsh					Lipid species	Mundah	Clipper	Gairdner	Hindmarsh
		PE(40:3).PE(18:2_22:1)	x	x	x	x					ASG.16:0-Glc-campesterol	x	x	x	x
		SE.ST-1 29:2 ester 18:3		x							ASG.16:0-Glc-sitosterol	x	x	x	x
		PC(42:3).PC(18:3_24:0)		x							ASG.16:1-Glc-sitosterol	x	x	x	x
		HexCer.HexCer(t18:0_24:0-OH)				x					ASG.18:1-Glc-campesterol	x	x	x	x
		HexCer.HexCer(d18:1_22:0-OH)				x					ASG.18:1-Glc-sitosterol	x	x	x	x
		HexCer.HexCer(t18:1_16:0)		x		x					ASG.18:2-Glc-campesterol	x	x	x	x
		MGDG(36:2).MGDG(18:1_18:1)	x	x		x					ASG.18:2-Glc-sitosterol	x	x	x	x
		MGDG(36:2).MGDG(18:0_18:2)	x	x		x					ASG.18:3-Glc-campesterol	x	x	x	x
		PC(42:4).PC(18:3_24:1)	x	x		x					ASG.18:3-Glc-sitosterol	x	x	x	x
		PC(42:3).PC(18:2_24:1)	x	x							ASG.20:1-Glc-sitosterol	x	x	x	x
		HexCer.HexCer(t18:0_22:0-OH)	x			x					ASG.24:1-Glc-sitosterol	x	x	x	x
		HexCer.HexCer(t18:0_24:1-OH)	x			x					Cer.Cer(t18:0_26:0-OH)	x	x	x	x
		HexCer.HexCer(t18:0_22:1-OH)	x			x					Cer.Cer(t18:0_26:1-OH)	x	x	x	x
		SG. cholesteryl glucoside	x			x					Cer.Cer(t18:1_23:0-OH)	x	x	x	x
		MGDG(36:1).MGDG(18:0_18:1)	x			x					Cer.Cer(t18:1_24:0)	x	x	x	x
		Cer.Cer(t18:0_22:1-OH)	x			x					Cer.Cer(t18:1_24:0-OH)	x	x	x	x
		PE(42:3).PE(18:3_24:0)	x			x					Cer.Cer(t18:1_24:1-OH)	x	x	x	x
		PE(42:4).PE(18:3_24:1)	x			x					Cer.Cer(t18:1_25:0-OH)	x	x	x	x
		PE(40:3).PE(18:3_22:0)	x			x					Cer.Cer(t18:1_26:0)	x	x	x	x
		PE(40:2).PE(18:2_22:0)	x								Cer.Cer(t18:1_26:0-OH)	x	x	x	x
		PC(38:2).PC(18:2_20:0)	x								CL(68:6).CL(68:6)	x	x	x	x
		PE(38:2).PE(18:2_20:0)	x								CL(70:6).CL(70:6)	x	x	x	x
		PE(40:4).PE(18:3_22:1)	x								CL(70:7).CL(70:7)	x	x	x	x
		PC(40:3).PC(18:3_22:0)	x								CL(70:8).CL(70:8)	x	x	x	x
		PC(36:1).PC(18:0_18:1)	x								CL(72:11).CL(72:11)	x	x	x	x
		MGDG(36:3).MGDG(18:0_18:3)	x								DAG.DAG(14:0_18:2)	x	x	x	x
		PE(38:3).PE(18:3_20:0)	x								DAG.DAG(16:0_16:1)	x	x	x	x
		SQDG(32:3).SQDG(14:0_18:3)	x								DAG.DAG(16:1_18:2)	x	x	x	x
		SQDG(36:2).SQDG(18:0_18:2)	x								DAG.DAG(18:2_20:2)	x	x	x	x
		PS(36:1).PS(18:0_18:1)	x								DAG.DAG(18:2_22:0)	x	x	x	x
		PC(36:6).PC(18:3_18:3)	x								DAG.DAG(18:2_22:2)	x	x	x	x
		PC(38:3).PC(18:2_20:1)	x								DAG.DAG(18:2_24:0)	x	x	x	x
											DAG.DAG(18:3_20:1)	x	x	x	x
											DAG.DAG(18:3_22:0)	x	x	x	x
											DGDG(32:0).DGDG(16:0_16:0)	x	x	x	x
											DGMG(18:1).DGMG(18:1)	x	x	x	x
											DGMG(18:3).DGMG(18:3)	x	x	x	x
											HexCer.HexCer(d18:2_14:0-OH)	x	x	x	x
											HexCer.HexCer(d18:2_18:0)	x	x	x	x
											HexCer.HexCer(d18:2_18:0-OH)	x	x	x	x
											HexCer.HexCer(d18:2_20:0-OH)	x	x	x	x
											HexCer.HexCer(d18:2_20:1-OH)	x	x	x	x
											HexCer.HexCer(d18:2_23:0-OH)	x	x	x	x
											HexCer.HexCer(d18:2_25:0-OH)	x	x	x	x
											HexCer.HexCer(d18:2_25:1-OH)	x	x	x	x
											HexCer.HexCer(t18:1_23:0-OH)	x	x	x	x
											HexCer.HexCer(t18:1_23:1-OH)	x	x	x	x
											HexCer.HexCer(t18:1_25:0-OH)	x	x	x	x
											HexCer.HexCer(t18:1_25:1-OH)	x	x	x	x
											HexCer.HexCer(t18:1_26:0-OH)	x	x	x	x
											LysoPC(14:0).LysoPC(14:0)	x	x	x	x
											LysoPC(16:1).LysoPC(16:1)	x	x	x	x
											LysoPC(18:1).LysoPC(18:1)	x	x	x	x
											LysoPC(18:2).LysoPC(18:2)	x	x	x	x
											LysoPC(18:3).LysoPC(18:3)	x	x	x	x
											LysoPE(14:0).LysoPE(14:0)	x	x	x	x
											LysoPE(16:0).LysoPE(16:0)	x	x	x	x
											LysoPE(18:2).LysoPE(18:2)	x	x	x	x
											LysoPE(18:3).LysoPE(18:3)	x	x	x	x
											LysoPG(16:0).LysoPG(16:0)	x	x	x	x
											LysoPG(18:1).LysoPG(18:1)	x	x	x	x
											LysoPG(18:2).LysoPG(18:2)	x	x	x	x
											LysoPG(18:3).LysoPG(18:3)	x	x	x	x
											LysoPI(18:2).LysoPI(18:2)	x	x	x	x
											LysoPI(18:3).LysoPI(18:3)	x	x	x	x
											LysoPS(18:2).LysoPS(18:2)	x	x	x	x
											LysoPS(18:3).LysoPS(18:3)	x	x	x	x
											MGDG(36:5).MGDG(18:2_18:3)	x	x	x	x
											MGDG(36:6).MGDG(18:3_18:3)	x	x	x	x
											MGMG(18:2).MGMG(18:2)	x	x	x	x
											MGMG(18:3).MGMG(18:3)	x	x	x	x
											PG(34:1).PG(16:0_18:1)	x	x	x	x
											PI(32:3).PI(14:0_18:3)	x	x	x	x
											SQMG(18:2).SQMG(18:2)	x	x	x	x
											SQMG(18:3).SQMG(18:3)	x	x	x	x
											CL(72:8).CL(72:8)			x
											CL(72:7).CL(72:7)			x
											PI(36:2).PI(18:0_18:2)			x
											PG(36:3).PG(18:0_18:3)			x
											PG(36:6).PG(18:3_18:3)			x
											PI(36:6).PI(18:3_18:3)			x
											DGDG(36:6).DGDG(18:3_18:3)			x
											PE(34:3).PE(16:1_18:2)			x
											PI(32:1).PI(16:0_16:1)			x
											PE(34:2).PE(16:1_18:1)			x
											DGDG(36:4).DGDG(18:1_18:3)			x
											MGMG(18:1).MGMG(18:1)			x
											PI(36:4).PI(18:1_18:3)			x
											PG(36:1).PG(16:0_20:1)			x
											HexCer.HexCer(d18:2_16:1-OH)			x
											PG(34:3).PG(16:0_18:3)			x
											PG(36:2).PG(18:1_18:1)			x
											PI(36:4).PI(18:2_18:2)			x
											PE(44:2).PE(18:2_26:0)			x
											PI(36:2).PI(18:1_18:1)			x
											PI(36:3).PI(18:1_18:2)			x
											PC(38:5).PC(18:2_20:3)			x
											PG(36:5).PG(18:2_18:3)			x
											PC(40:2).PC(18:2_22:0)			x
											PC(36:2).PC(18:1_18:1)			x
											DGDG(36:3).DGDG(18:1_18:2)			x
											PE(34:2).PE(16:0_18:2)			x
											PC(38:6).PC(18:3_20:3)			x
											Cer.Cer(t18:0_24:0)			x
											PE(30:1).PE(14:0_16:1)			x
											PI(36:5).PI(18:2_18:3)			x
											PE(36:4).PE(18:2_18:2)			x
											PE(36:5).PE(18:2_18:3)			x
											PC(32:0).PC(16:0_16:0)			x
											PE(34:3).PE(16:0_18:3)			x
											HexCer.HexCer(d18:2_22:0-OH)			x
											SQDG(36:2).SQDG(18:1_18:1)			x
											SQDG(36:4).SQDG(18:1_18:3)			x
											PE(32:0).PE(16:0_16:0)			x
											SQDG(32:0).SQDG(16:0_16:0)			x
											DGMG(16:0).DGMG(16:0)				x
											PC(40:4).PC(18:2_22:2)				x
											MGDG(36:4).MGDG(18:2_18:2)				x
											ASG.18:1-Glc-ST-1 29:2				x
											Cer.Cer(t18:1_22:0)				x
											DAG.DAG(18:1_20:1)				x
											DAG.DAG(16:0_18:2)				x
											PS(34:3).PS(16:1_18:2)				x
											Cer.Cer(t18:0_23:0-OH)				x
											Cer.Cer(t18:0_24:1)				x
											DGDG(36:3).DGDG(18:0_18:3)		x	x
											CL(72:12).CL(72:12)		x	x
											PE(32:1).PE(16:0_16:1)		x	x
											LysoPC(18:0).LysoPC(18:0)		x	x
											CL(72:10).CL(72:10)		x	x
											MGDG(32:2).MGDG(16:1_16:1)		x	x
											PG(36:1).PG(18:0_18:1)			x	x
											Cer.Cer(t18:1_22:0-OH)			x	x
											PG(32:2).PG(14:0_18:2)			x	x
											ASG.22:1-Glc-sitosterol			x	x
											DGDG(34:3).DGDG(16:0_18:3)			x	x
											PI(32:2).PI(14:0_18:2)			x	x
											PS(34:2).PS(16:0_18:2)			x	x
											HexCer.HexCer(d18:2_20:0)	x			x
											PG(34:4).PG(16:1_18:3)	x			x
											ASG.22:0-Glc-sitosterol		x
											LysoPC(24:1).LysoPC(24:1)		x
											LysoPE(22:2).LysoPE(22:2)		x
											HexCer.HexCer(d18:2_22:1-OH)		x
											LysoPE(20:0).LysoPE(20:0)		x
											DAG.DAG(14:0_18:3)		x	x	x
											LysoPC(16:0).LysoPC(16:0)		x	x	x
											DAG.DAG(18:3_24:1)		x	x	x
											DAG.DAG(18:3_18:3)		x	x	x
											SQMG(16:0).SQMG(16:0)		x	x	x
											DAG.DAG(18:2_18:3)		x	x	x
											DAG.DAG(18:1_18:3)		x	x	x
											PG(32:0).PG(16:0_16:0)		x	x	x
											DAG.DAG(18:3_22:1)		x	x	x
											LysoPC(20:2).LysoPC(20:2)		x	x	x
											HexCer.HexCer(t18:1_20:0-OH)		x	x	x
											ASG.18:3-Glc-ST-1 29:2		x	x	x
											PG(32:3).PG(14:0_18:3)		x	x	x
											DAG.DAG(18:1_18:2)		x	x	x
											Cer.Cer(t18:0_24:0-OH)		x	x	x
											LysoPE(18:0).LysoPE(18:0)		x	x	x
											SQMG(16:1).SQMG(16:1)		x	x	x
											PG(36:2).PG(18:0_18:2)		x	x	x
											PG(34:2).PG(16:0_18:2)		x	x	x
											Cer.Cer(t18:0_25:0-OH)	x		x	x
											CL(72:9).CL(72:9)	x		x	x
											LysoPE(18:1).LysoPE(18:1)	x		x	x
											LysoPE(16:1).LysoPE(16:1)	x		x	x
											HexCer.HexCer(d18:2_14:0)	x		x	x
											Cer.Cer(t18:0_25:1-OH)	x		x	x
											DGMG(18:2).DGMG(18:2)	x
											HexCer.HexCer(d18:2_24:0)	x
											HexCer.HexCer(d18:2_24:0-OH)	x
											DAG.DAG(18:3_24:0)		x		x
											DAG.DAG(18:2_24:1)		x		x
											DAG.DAG(18:0_18:3)		x		x
											DAG.DAG(18:2_20:1)		x		x
											DAG.DAG(18:0_18:2)		x		x
											DAG.DAG(16:1_18:1)		x		x
											HexCer.HexCer(t18:1_18:0-OH)		x		x
											LysoPE(20:2).LysoPE(20:2)	x	x		x
											ASG.16:0-Glc-ST-1 29:2	x	x		x
											LysoPE(20:1).LysoPE(20:1)	x	x		x
											LysoPC(20:1).LysoPC(20:1)	x	x		x
											DAG.DAG(18:2_18:2)	x	x		x
											HexCer.HexCer(d18:2_26:0-OH)	x	x	x
											HexCer.HexCer(d18:2_26:0)	x	x	x
											Cer.Cer(t18:0_26:0)	x	x	x
											Cer.Cer(t18:0_26:1)	x	x	x
											HexCer.HexCer(d18:2_26:1-OH)	x	x	x
											HexCer.HexCer(t18:1_26:1-OH)	x	x	x
											CL(70:9).CL(70:9)	x		x
											HexCer.HexCer(d18:2_23:1-OH)	x		x
											ASG.18:2-Glc-ST-1 29:2	x	x
											DAG.DAG(16:0_18:3)	x	x

## Sheet: Control Z1 v Z3
		Lipid species with a 2-fold increase in the Zone of Cell Maturation as compared									Lipid species with a 2-fold increase in the Root Cap and Zone of Cell Division
		to the Root Cap and Zone of Cell Division									as compared to the Zone of Cell Maturation
		Lipid species	Mundah	Clipper	Gairdner	Hindmarsh					Lipid species	Mundah	Clipper	Gairdner	Hindmarsh
		HexCer.HexCer(t18:0_22:1-OH)	x	x	x	x					PI(32:1).PI(16:0_16:1)	x	x	x	x
		HexCer.HexCer(t18:0_22:0-OH)	x	x	x	x					PG(32:2).PG(14:0_18:2)	x	x	x	x
		HexCer.HexCer(t18:0_24:1-OH)	x	x	x	x					HexCer.HexCer(d18:2_24:1-OH)	x	x	x	x
		MGDG(34:2).MGDG(16:0_18:2)	x	x	x	x					DAG.DAG(16:0_18:1)	x	x	x	x
		SG. cholesteryl glucoside			x						HexCer.HexCer(d18:2_16:0-OH)	x	x	x	x
		HexCer.HexCer(t18:0_24:0-OH)	x			x					Cer.Cer(t18:0_26:1-OH)	x	x	x	x
		MGDG(36:1).MGDG(18:0_18:1)	x			x					ASG.16:0-Glc-ST-1 29:2	x	x	x	x
		Cer.Cer(t18:0_22:0-OH)	x			x					HexCer.HexCer(d18:2_24:0-OH)	x	x	x	x
		Cer.Cer(t18:0_22:1-OH)	x			x					DGDG(36:4).DGDG(18:1_18:3)	x	x	x	x
		MGDG(36:2).MGDG(18:0_18:2)	x			x					HexCer.HexCer(d18:2_24:0)	x	x	x	x
		MGDG(36:2).MGDG(18:1_18:1)	x		x	x					HexCer.HexCer(d18:2_26:0)	x	x	x	x
		LysoPE(24:1).LysoPE(24:1)	x								HexCer.HexCer(t18:1_18:0-OH)	x	x	x	x
		PE(38:2).PE(18:2_20:0)	x								HexCer.HexCer(d18:2_22:1-OH)	x	x	x	x
		PC(38:2).PC(18:2_20:0)	x								DGDG(36:6).DGDG(18:3_18:3)	x	x	x	x
		PE(40:2).PE(18:2_22:0)	x								LysoPE(16:1).LysoPE(16:1)	x	x	x	x
		PC(42:3).PC(18:2_24:1)	x								HexCer.HexCer(d18:2_23:1-OH)	x	x	x	x
		MGMG(18:0).MGMG(18:0)	x								PI(34:3).PI(16:0_18:3)	x	x	x	x
		PE(40:4).PE(18:3_22:1)	x								PG(36:2).PG(18:1_18:1)	x	x	x	x
		PS(36:5).PS(18:2_18:3)	x								PG(34:3).PG(16:0_18:3)	x	x	x	x
		MGDG(36:3).MGDG(18:0_18:3)	x								PI(34:1).PI(16:0_18:1)	x	x	x	x
		PE(40:4).PE(18:2_22:2)	x								HexCer.HexCer(d18:2_16:1-OH)	x	x	x	x
		PC(42:4).PC(18:3_24:1)	x								Cer.Cer(t18:0_24:1)	x	x	x	x
		PE(42:3).PE(18:3_24:0)	x								DAG.DAG(16:1_18:1)	x	x	x	x
		PC(40:3).PC(18:3_22:0)	x								PG(36:1).PG(18:0_18:1)	x	x	x	x
		SQDG(36:4).SQDG(18:2_18:2)	x								LysoPE(18:1).LysoPE(18:1)	x	x	x	x
		PC(36:1).PC(18:0_18:1)	x								Cer.Cer(t18:0_24:0)	x	x	x	x
		PS(36:4).PS(18:2_18:2)	x								ASG.18:3-Glc-ST-1 29:2	x	x	x	x
		SQDG(32:3).SQDG(14:0_18:3)	x								DAG.DAG(18:2_20:1)	x	x	x	x
		HexCer.HexCer(t18:1_16:0)		x		x					MGDG(36:5).MGDG(18:2_18:3)	x	x	x	x
		PE(40:3).PE(18:2_22:1)	x		x						HexCer.HexCer(t18:1_20:0-OH)	x	x	x	x
		MGDG(36:1).MGDG(16:0_20:1)	x		x						DAG.DAG(18:2_18:2)	x	x	x	x
											Cer.Cer(t18:1_22:0)	x	x	x	x
											PI(36:2).PI(18:0_18:2)	x	x	x	x
											ASG.18:2-Glc-campesterol	x	x	x	x
											HexCer.HexCer(t18:1_23:0-OH)	x	x	x	x
											HexCer.HexCer(d18:2_22:0-OH)	x	x	x	x
											HexCer.HexCer(d18:2_20:0-OH)	x	x	x	x
											PG(36:2).PG(18:0_18:2)	x	x	x	x
											HexCer.HexCer(d18:2_23:0-OH)	x	x	x	x
											DAG.DAG(18:1_18:3)	x	x	x	x
											ASG.18:1-Glc-campesterol	x	x	x	x
											HexCer.HexCer(t18:1_23:1-OH)	x	x	x	x
											DAG.DAG(16:0_18:3)	x	x	x	x
											LysoPS(18:3).LysoPS(18:3)	x	x	x	x
											DAG.DAG(16:0_16:1)	x	x	x	x
											PG(36:1).PG(16:0_20:1)	x	x	x	x
											CL(72:11).CL(72:11)	x	x	x	x
											DGDG(32:0).DGDG(16:0_16:0)	x	x	x	x
											ASG.22:1-Glc-sitosterol	x	x	x	x
											DAG.DAG(18:1_20:1)	x	x	x	x
											PG(36:6).PG(18:3_18:3)	x	x	x	x
											CL(72:10).CL(72:10)	x	x	x	x
											CL(72:9).CL(72:9)	x	x	x	x
											CL(72:12).CL(72:12)	x	x	x	x
											HexCer.HexCer(d18:2_18:0-OH)	x	x	x	x
											PG(36:3).PG(18:0_18:3)	x	x	x	x
											ASG.18:3-Glc-campesterol	x	x	x	x
											LysoPE(14:0).LysoPE(14:0)	x	x	x	x
											HexCer.HexCer(t18:1_26:1-OH)	x	x	x	x
											PG(34:1).PG(16:0_18:1)	x	x	x	x
											CL(72:8).CL(72:8)	x	x	x	x
											Cer.Cer(t18:0_26:0-OH)	x	x	x	x
											ASG.16:1-Glc-sitosterol	x	x	x	x
											DGMG(18:1).DGMG(18:1)	x	x	x	x
											Cer.Cer(t18:0_25:0-OH)	x	x	x	x
											PI(36:6).PI(18:3_18:3)	x	x	x	x
											LysoPI(18:2).LysoPI(18:2)	x	x	x	x
											SQMG(16:0).SQMG(16:0)	x	x	x	x
											PI(32:3).PI(14:0_18:3)	x	x	x	x
											HexCer.HexCer(d18:2_18:0)	x	x	x	x
											PG(32:3).PG(14:0_18:3)	x	x	x	x
											ASG.24:1-Glc-sitosterol	x	x	x	x
											CL(70:9).CL(70:9)	x	x	x	x
											LysoPC(16:0).LysoPC(16:0)	x	x	x	x
											HexCer.HexCer(t18:1_26:0-OH)	x	x	x	x
											LysoPC(18:1).LysoPC(18:1)	x	x	x	x
											LysoPG(18:1).LysoPG(18:1)	x	x	x	x
											HexCer.HexCer(d18:2_20:1-OH)	x	x	x	x
											DAG.DAG(18:3_20:1)	x	x	x	x
											DAG.DAG(18:2_18:3)	x	x	x	x
											Cer.Cer(t18:0_26:0)	x	x	x	x
											MGMG(18:2).MGMG(18:2)	x	x	x	x
											CL(70:8).CL(70:8)	x	x	x	x
											DAG.DAG(18:2_24:1)	x	x	x	x
											LysoPE(16:0).LysoPE(16:0)	x	x	x	x
											ASG.16:0-Glc-campesterol	x	x	x	x
											HexCer.HexCer(d18:2_26:1-OH)	x	x	x	x
											DGMG(18:3).DGMG(18:3)	x	x	x	x
											DAG.DAG(18:2_22:0)	x	x	x	x
											LysoPC(18:2).LysoPC(18:2)	x	x	x	x
											LysoPC(14:0).LysoPC(14:0)	x	x	x	x
											SQMG(18:2).SQMG(18:2)	x	x	x	x
											MGDG(36:6).MGDG(18:3_18:3)	x	x	x	x
											LysoPE(18:2).LysoPE(18:2)	x	x	x	x
											CL(70:7).CL(70:7)	x	x	x	x
											Cer.Cer(t18:1_23:0-OH)	x	x	x	x
											Cer.Cer(t18:1_22:0-OH)	x	x	x	x
											HexCer.HexCer(d18:2_26:0-OH)	x	x	x	x
											LysoPI(18:3).LysoPI(18:3)	x	x	x	x
											DAG.DAG(18:0_18:3)	x	x	x	x
											LysoPC(16:1).LysoPC(16:1)	x	x	x	x
											Cer.Cer(t18:0_26:1)	x	x	x	x
											ASG.18:2-Glc-sitosterol	x	x	x	x
											HexCer.HexCer(t18:1_25:1-OH)	x	x	x	x
											DAG.DAG(14:0_18:2)	x	x	x	x
											CL(70:6).CL(70:6)	x	x	x	x
											DAG.DAG(18:2_20:2)	x	x	x	x
											LysoPG(18:2).LysoPG(18:2)	x	x	x	x
											DAG.DAG(16:1_18:2)	x	x	x	x
											HexCer.HexCer(d18:2_14:0-OH)	x	x	x	x
											PG(32:0).PG(16:0_16:0)	x	x	x	x
											ASG.20:1-Glc-sitosterol	x	x	x	x
											ASG.18:3-Glc-sitosterol	x	x	x	x
											DAG.DAG(18:3_22:1)	x	x	x	x
											HexCer.HexCer(d18:2_14:0)	x	x	x	x
											MGMG(18:3).MGMG(18:3)	x	x	x	x
											CL(68:6).CL(68:6)	x	x	x	x
											DAG.DAG(18:2_24:0)	x	x	x	x
											ASG.18:1-Glc-sitosterol	x	x	x	x
											LysoPG(16:0).LysoPG(16:0)	x	x	x	x
											ASG.16:0-Glc-sitosterol	x	x	x	x
											LysoPE(18:3).LysoPE(18:3)	x	x	x	x
											Cer.Cer(t18:1_24:1-OH)	x	x	x	x
											Cer.Cer(t18:1_24:0)	x	x	x	x
											DAG.DAG(18:2_22:2)	x	x	x	x
											SQMG(18:3).SQMG(18:3)	x	x	x	x
											HexCer.HexCer(t18:1_25:0-OH)	x	x	x	x
											LysoPC(18:3).LysoPC(18:3)	x	x	x	x
											DAG.DAG(18:3_24:1)	x	x	x	x
											DAG.DAG(18:3_18:3)	x	x	x	x
											Cer.Cer(t18:1_24:0-OH)	x	x	x	x
											HexCer.HexCer(d18:2_25:0-OH)	x	x	x	x
											DAG.DAG(18:3_24:0)	x	x	x	x
											DAG.DAG(18:3_22:0)	x	x	x	x
											HexCer.HexCer(d18:2_25:1-OH)	x	x	x	x
											DAG.DAG(14:0_18:3)	x	x	x	x
											LysoPG(18:3).LysoPG(18:3)	x	x	x	x
											Cer.Cer(t18:1_25:0-OH)	x	x	x	x
											Cer.Cer(t18:1_26:0)	x	x	x	x
											Cer.Cer(t18:1_26:0-OH)	x	x	x	x
											PC(38:5).PC(18:2_20:3)			x
											PC(32:0).PC(16:0_16:0)			x
											PE(36:5).PE(18:2_18:3)			x
											PE(44:3).PE(18:2_26:1)			x
											PI(36:5).PI(18:2_18:3)			x
											PC(40:2).PC(18:2_22:0)			x
											PC(38:5).PC(18:3_20:2)			x
											PI(36:2).PI(18:1_18:1)			x
											Cer.Cer(t18:0_23:0-OH)			x
											LysoPE(26:0).LysoPE(26:0)				x
											DGDG(32:1).DGDG(16:0_16:1)				x
											PG(32:1).PG(16:0_16:1)				x
											PC(40:4).PC(18:2_22:2)				x
											ASG.18:1-Glc-ST-1 29:2				x
											DGMG(16:0).DGMG(16:0)				x
											HexCer.HexCer(t18:1_16:0-OH)		x	x
											PE(34:2).PE(16:1_18:1)		x	x
											SQDG(36:4).SQDG(18:1_18:3)		x	x
											PC(36:4).PC(18:1_18:3)		x	x
											PC(38:4).PC(18:3_20:1)		x	x
											PG(36:5).PG(18:2_18:3)		x	x
											PC(38:6).PC(18:3_20:3)		x	x
											PI(36:3).PI(18:1_18:2)		x	x
											DGDG(36:3).DGDG(18:1_18:2)		x	x
											HexCer.HexCer(t18:1_24:0-OH)		x	x
											PE(36:6).PE(18:3_18:3)		x	x
											SQDG(36:2).SQDG(18:1_18:1)		x	x
											PC(36:2).PC(18:1_18:1)		x	x
											PE(36:2).PE(18:1_18:1)		x	x
											PE(36:4).PE(18:1_18:3)		x	x
											PI(32:0).PI(16:0_16:0)		x	x
											HexCer.HexCer(d18:1_20:0-OH)		x		x
											HexCer.HexCer(d18:2_16:0)		x		x
											DAG.DAG(18:1_18:1)		x		x
											HexCer.HexCer(d18:2_20:0)	x			x
											MGDG(32:2).MGDG(16:1_16:1)		x
											PC(34:4).PC(16:1_18:3)		x
											PE(34:1).PE(16:0_18:1)		x
											LysoPE(22:2).LysoPE(22:2)		x
											PE(38:4).PE(18:3_20:1)		x
											PC(34:1).PC(16:0_18:1)		x
											PE(38:3).PE(18:3_20:0)		x
											MGDG(36:4).MGDG(18:1_18:3)		x
											PE(44:3).PE(18:3_26:0)		x
											PG(36:3).PG(18:1_18:2)		x
											LysoPE(22:0).LysoPE(22:0)		x
											PG(36:4).PG(18:1_18:3)		x
											LysoPE(22:1).LysoPE(22:1)		x
											SG. campesteryl glucoside		x
											LysoPC(24:1).LysoPC(24:1)		x
											LysoPE(20:0).LysoPE(20:0)		x
											PI(32:2).PI(14:0_18:2)		x	x	x
											SQDG(32:0).SQDG(16:0_16:0)		x	x	x
											DAG.DAG(16:0_18:2)		x	x	x
											PE(44:2).PE(18:2_26:0)		x	x	x
											PG(34:2).PG(16:0_18:2)		x	x	x
											PI(34:2).PI(16:0_18:2)		x	x	x
											PI(36:4).PI(18:1_18:3)		x	x	x
											DAG.DAG(18:1_18:2)		x	x	x
											LysoPC(18:0).LysoPC(18:0)		x	x	x
											DAG.DAG(16:0_16:0)	x		x	x
											PE(34:2).PE(16:0_18:2)	x		x	x
											DAG.DAG(18:0_18:1)	x		x	x
											CL(72:7).CL(72:7)	x		x	x
											Cer.Cer(t18:0_25:1-OH)	x		x	x
											ASG.22:0-Glc-sitosterol	x
											HexCer.HexCer(t18:1_24:0)	x
											SG. cholesteryl glucoside	x
											DAG.DAG(18:0_18:0)	x
											PG(34:3).PG(16:1_18:2)		x		x
											PE(32:1).PE(16:0_16:1)		x		x
											LysoPE(18:0).LysoPE(18:0)		x		x
											DAG.DAG(18:0_18:2)		x		x
											SQMG(18:0).SQMG(18:0)		x		x
											Cer.Cer(t18:0_22:0)	x		x
											PE(34:3).PE(16:1_18:2)	x		x
											SE.ST-1 29:2 ester 18:3	x		x
											PE(32:0).PE(16:0_16:0)	x	x		x
											DGDG(34:3).DGDG(16:0_18:3)	x	x		x
											PG(34:4).PG(16:1_18:3)	x	x		x
											LysoPS(18:2).LysoPS(18:2)	x	x		x
											ASG.18:2-Glc-ST-1 29:2	x	x		x
											LysoPE(20:2).LysoPE(20:2)	x	x		x
											LysoPE(20:1).LysoPE(20:1)	x	x		x
											DGMG(18:2).DGMG(18:2)	x	x		x
											LysoPC(20:1).LysoPC(20:1)	x	x		x
											LysoPC(20:2).LysoPC(20:2)	x	x		x
											DGDG(36:3).DGDG(18:0_18:3)	x	x	x
											PE(34:3).PE(16:0_18:3)	x	x	x
											HexCer.HexCer(d18:1_18:0-OH)	x	x	x
											Cer.Cer(t18:0_24:0-OH)	x	x	x
											SQMG(16:1).SQMG(16:1)	x	x

## Sheet: Control Z2 v Z3
		Lipid species with a 2-fold increase in the Zone of Cell Maturation as compared									Lipid species with a 2-fold increase in the Zone of Cell Elongation as compared
		to the Zone of Cell Elongation									to the Zone of Cell Maturation
		Lipid species	Mundah	Clipper	Gairdner	Hindmarsh					Lipid species	Mundah	Clipper	Gairdner	Hindmarsh
		HexCer.HexCer(t18:0_22:0-OH)			x						DAG.DAG(18:2_24:0)	x	x	x	x
		SG. cholesteryl glucoside			x						HexCer.HexCer(t18:1_25:1-OH)	x	x	x	x
		Cer.Cer(t18:0_22:0-OH)				x					Cer.Cer(t18:0_26:0)	x	x	x	x
		LysoPS(16:0).LysoPS(16:0)				x					HexCer.HexCer(d18:2_20:1-OH)	x	x	x	x
		LysoPC(22:1).LysoPC(22:1)				x					HexCer.HexCer(d18:2_14:0-OH)	x	x	x	x
		PS(34:3).PS(16:1_18:2)				x					DAG.DAG(18:0_18:3)	x	x	x	x
		ASG.22:0-Glc-sitosterol		x							Cer.Cer(t18:0_26:1)	x	x	x	x
		HexCer.HexCer(t18:0_24:0-OH)	x								HexCer.HexCer(d18:2_16:1-OH)	x	x	x	x
		PS(36:4).PS(18:2_18:2)	x								DAG.DAG(18:3_22:1)	x	x	x	x
		MGDG(36:1).MGDG(16:0_20:1)	x								DAG.DAG(14:0_18:3)	x	x	x	x
		DGDG(36:4).DGDG(18:2_18:2)	x								DAG.DAG(18:3_24:1)	x	x	x	x
		MGDG(36:4).MGDG(18:2_18:2)	x								DAG.DAG(18:3_24:0)	x	x	x	x
		HexCer.HexCer(t18:0_24:1-OH)	x		x						Cer.Cer(t18:1_24:0)	x	x	x	x
		HexCer.HexCer(t18:0_22:1-OH)	x	x	x						Cer.Cer(t18:1_25:0-OH)	x	x	x	x
											Cer.Cer(t18:1_24:1-OH)	x	x	x	x
											Cer.Cer(t18:1_24:0-OH)	x	x	x	x
											Cer.Cer(t18:1_26:0-OH)	x	x	x	x
											Cer.Cer(t18:1_26:0)	x	x	x	x
											HexCer.HexCer(d18:2_14:0)	x	x	x	x
											Cer.Cer(t18:0_25:0-OH)			x
											DAG.DAG(18:2_20:1)			x
											ASG.16:0-Glc-ST-1 29:2			x
											Cer.Cer(t18:0_24:0-OH)			x
											ASG.18:2-Glc-cholesterol			x
											Cer.Cer(t18:0_22:0-OH)			x
											DAG.DAG(18:0_18:1)			x
											Cer.Cer(t18:0_23:0-OH)			x
											ASG.18:1-Glc-campesterol			x
											LysoPC(20:2).LysoPC(20:2)				x
											MGMG(18:2).MGMG(18:2)				x
											DAG.DAG(18:1_18:2)				x
											DGDG(36:2).DGDG(18:0_18:2)				x
											SQMG(18:0).SQMG(18:0)				x
											DAG.DAG(16:0_18:3)				x
											HexCer.HexCer(d18:1_22:0-OH)				x
											ASG.18:1-Glc-ST-1 29:2				x
											PG(36:1).PG(18:0_18:1)				x
											ASG.20:1-Glc-sitosterol		x	x
											HexCer.HexCer(t18:1_16:0-OH)		x	x
											HexCer.HexCer(d18:2_16:0)			x	x
											HexCer.HexCer(d18:2_24:0-OH)			x	x
											HexCer.HexCer(d18:2_23:0-OH)			x	x
											LysoPI(18:2).LysoPI(18:2)	x			x
											SQMG(18:2).SQMG(18:2)	x			x
											DGMG(18:3).DGMG(18:3)	x			x
											LysoPS(18:3).LysoPS(18:3)	x			x
											SG. cholesteryl glucoside	x			x
											LysoPC(16:1).LysoPC(16:1)		x
											LysoPE(16:1).LysoPE(16:1)		x
											PE(44:2).PE(18:2_26:0)		x
											MGDG(36:4).MGDG(18:1_18:3)		x
											HexCer.HexCer(d18:1_20:0-OH)		x
											SQDG(36:6).SQDG(18:3_18:3)		x
											LysoPE(18:1).LysoPE(18:1)		x
											PE(38:4).PE(18:3_20:1)		x
											PC(36:6).PC(18:3_18:3)		x
											PC(44:4).PC(18:3_26:1)		x
											PC(42:3).PC(18:3_24:0)		x
											PC(34:4).PC(16:1_18:3)		x
											PC(38:2).PC(18:1_20:1)		x
											SG. campesteryl glucoside		x
											PC(42:4).PC(18:3_24:1)		x
											CL(72:12).CL(72:12)		x
											PE(42:4).PE(18:3_24:1)		x
											ASG.18:3-Glc-cholesterol		x
											PI(36:2).PI(18:1_18:1)		x
											PI(36:3).PI(18:1_18:2)		x
											LysoPC(20:1).LysoPC(20:1)		x
											PE(36:2).PE(18:1_18:1)		x
											PC(38:5).PC(18:3_20:2)		x
											PC(36:2).PC(18:0_18:2)		x
											PG(36:2).PG(18:0_18:2)		x
											DGDG(36:3).DGDG(18:1_18:2)		x
											DAG.DAG(18:0_18:2)		x
											PC(40:3).PC(18:3_22:0)		x
											DAG.DAG(18:1_18:1)		x
											SQDG(36:2).SQDG(18:0_18:2)		x
											ASG.16:0-Glc-sitosterol		x
											PE(40:4).PE(18:3_22:1)		x
											PG(36:4).PG(18:1_18:3)		x
											PE(40:3).PE(18:3_22:0)		x
											SQDG(36:2).SQDG(18:1_18:1)		x
											SQDG(36:4).SQDG(18:1_18:3)		x
											PE(36:3).PE(18:0_18:3)		x
											CL(72:11).CL(72:11)		x
											PC(36:4).PC(18:1_18:3)		x
											PE(42:3).PE(18:3_24:0)		x
											DGDG(36:6).DGDG(18:3_18:3)		x
											PE(36:6).PE(18:3_18:3)		x
											PC(38:4).PC(18:3_20:1)		x
											PC(36:2).PC(18:1_18:1)		x
											LysoPC(18:0).LysoPC(18:0)		x
											PI(32:0).PI(16:0_16:0)		x
											PE(36:4).PE(18:1_18:3)		x
											PC(36:3).PC(18:0_18:3)		x
											PE(38:3).PE(18:3_20:0)		x
											PI(36:2).PI(18:0_18:2)		x
											CL(72:9).CL(72:9)		x
											SQMG(16:1).SQMG(16:1)		x
											DAG.DAG(18:2_22:2)		x
											Cer.Cer(t18:0_24:0)		x	x	x
											HexCer.HexCer(d18:2_18:0)		x	x	x
											Cer.Cer(t18:0_24:1)		x	x	x
											HexCer.HexCer(d18:2_26:1-OH)		x	x	x
											HexCer.HexCer(d18:2_26:0-OH)		x	x	x
											HexCer.HexCer(d18:2_25:1-OH)		x	x	x
											DAG.DAG(18:1_18:3)	x		x	x
											DAG.DAG(18:3_20:1)	x		x	x
											HexCer.HexCer(d18:2_24:1-OH)	x		x	x
											HexCer.HexCer(d18:2_26:0)	x		x	x
											ASG.18:3-Glc-sitosterol	x		x	x
											HexCer.HexCer(d18:2_22:1-OH)	x		x	x
											Cer.Cer(t18:1_22:0)	x		x	x
											PI(34:2).PI(16:0_18:2)	x
											ASG.18:2-Glc-ST-1 29:2	x
											LysoPE(18:2).LysoPE(18:2)	x
											DAG.DAG(16:0_16:0)	x
											PC(44:3).PC(18:2_26:1)	x
											DGMG(18:1).DGMG(18:1)	x
											LysoPS(18:2).LysoPS(18:2)	x
											ASG.24:1-Glc-sitosterol	x
											HexCer.HexCer(d18:2_20:0)	x
											PS(36:1).PS(18:0_18:1)		x		x
											PC(44:3).PC(18:3_26:0)		x		x
											DAG.DAG(18:2_24:1)		x		x
											PG(36:2).PG(18:1_18:1)		x		x
											PE(44:4).PE(18:3_26:1)		x		x
											PC(36:1).PC(18:0_18:1)		x		x
											SQDG(36:3).SQDG(18:0_18:3)		x		x
											PI(36:4).PI(18:1_18:3)		x		x
											CL(70:9).CL(70:9)		x		x
											HexCer.HexCer(d18:2_16:0-OH)	x		x
											Cer.Cer(t18:0_22:0)	x		x
											HexCer.HexCer(d18:2_24:0)	x		x
											ASG.18:3-Glc-ST-1 29:2	x		x
											ASG.18:3-Glc-campesterol	x		x
											ASG.18:2-Glc-sitosterol	x		x
											LysoPC(18:2).LysoPC(18:2)	x	x		x
											LysoPG(18:2).LysoPG(18:2)	x	x		x
											PG(34:1).PG(16:0_18:1)	x	x		x
											HexCer.HexCer(d18:2_18:0-OH)	x	x		x
											PI(32:3).PI(14:0_18:3)	x	x		x
											LysoPC(18:1).LysoPC(18:1)	x	x		x
											CL(70:8).CL(70:8)	x	x		x
											HexCer.HexCer(t18:1_26:1-OH)	x	x		x
											DAG.DAG(18:1_20:1)	x	x		x
											LysoPG(18:1).LysoPG(18:1)	x	x		x
											PI(34:1).PI(16:0_18:1)	x	x		x
											DAG.DAG(18:3_22:0)	x	x		x
											MGDG(36:6).MGDG(18:3_18:3)	x	x		x
											PG(32:3).PG(14:0_18:3)	x	x		x
											LysoPI(18:3).LysoPI(18:3)	x	x		x
											PG(36:1).PG(16:0_20:1)	x	x		x
											CL(70:7).CL(70:7)	x	x		x
											SQMG(18:3).SQMG(18:3)	x	x		x
											LysoPE(18:3).LysoPE(18:3)	x	x		x
											PG(36:6).PG(18:3_18:3)	x	x		x
											CL(72:8).CL(72:8)	x	x		x
											PG(36:3).PG(18:0_18:3)	x	x		x
											LysoPC(18:3).LysoPC(18:3)	x	x		x
											PG(32:0).PG(16:0_16:0)	x	x		x
											PI(36:6).PI(18:3_18:3)	x	x		x
											CL(70:6).CL(70:6)	x	x		x
											CL(68:6).CL(68:6)	x	x		x
											DAG.DAG(18:3_18:3)	x	x		x
											LysoPG(18:3).LysoPG(18:3)	x	x		x
											HexCer.HexCer(d18:2_25:0-OH)	x	x		x
											Cer.Cer(t18:1_22:0-OH)	x	x		x
											ASG.18:1-Glc-sitosterol	x	x	x
											HexCer.HexCer(d18:2_20:0-OH)	x	x	x
											HexCer.HexCer(t18:1_26:0-OH)	x	x	x
											HexCer.HexCer(d18:2_22:0-OH)	x	x	x
											ASG.22:1-Glc-sitosterol	x	x	x
											Cer.Cer(t18:1_23:0-OH)	x	x	x
											HexCer.HexCer(t18:1_25:0-OH)	x	x	x
											PG(34:3).PG(16:0_18:3)	x	x
											DAG.DAG(18:2_18:3)	x	x
											PI(34:3).PI(16:0_18:3)	x	x
											Cer.Cer(t18:0_22:1)	x	x
											CL(72:10).CL(72:10)	x	x
											PE(44:3).PE(18:3_26:0)	x	x
											MGMG(18:3).MGMG(18:3)	x	x
											SE.ST-1 29:2 ester 18:3	x	x

## Sheet: Salt Z1 v Z2
		Lipid species with a 2-fold increase in the Zone of Cell Elongation as compared									Lipid species with a 2-fold increase in the Root Cap and Zone of Cell Division
		to the Root Cap and Zone of Cell Division									as compared to the Zone of Cell Elongation
		Lipid species	Mundah	Clipper	Gairdner	Hindmarsh					Lipid species	Mundah	Clipper	Gairdner	Hindmarsh
		MGDG(36:1).MGDG(16:0_20:1)			x						Cer.Cer(t18:1_22:0)	x	x	x	x
		SE.ST-1 29:2 ester 18:2			x						CL(72:9).CL(72:9)	x	x	x	x
		PE(40:2).PE(18:2_22:0)			x						CL(70:6).CL(70:6)	x	x	x	x
		Cer.Cer(t18:0_22:0-OH)			x						PI(36:6).PI(18:3_18:3)	x	x	x	x
		Cer.Cer(t18:0_22:1-OH)				x					CL(70:8).CL(70:8)	x	x	x	x
		HexCer.HexCer(t18:1_16:0)				x					PG(34:2).PG(16:0_18:2)	x	x	x	x
		HexCer.HexCer(d18:1_22:0-OH)				x					PI(32:3).PI(14:0_18:3)	x	x	x	x
		SE.ST-1 29:2 ester 18:3		x							DAG.DAG(18:2_20:2)	x	x	x	x
		MGDG(36:2).MGDG(18:1_18:1)		x	x	x					DAG.DAG(18:2_18:3)	x	x	x	x
		PE(40:3).PE(18:2_22:1)	x								PE(34:3).PE(16:1_18:2)	x	x	x	x
		HexCer.HexCer(t18:0_22:0-OH)	x	x		x					DAG.DAG(18:2_22:2)	x	x	x	x
		HexCer.HexCer(t18:0_24:1-OH)	x	x		x					CL(72:12).CL(72:12)	x	x	x	x
		HexCer.HexCer(t18:0_22:1-OH)	x	x		x					PG(32:3).PG(14:0_18:3)	x	x	x	x
		MGDG(36:1).MGDG(18:0_18:1)	x	x							HexCer.HexCer(d18:2_20:0-OH)	x	x	x	x
											CL(70:9).CL(70:9)	x	x	x	x
											CL(70:7).CL(70:7)	x	x	x	x
											ASG.22:1-Glc-sitosterol	x	x	x	x
											Cer.Cer(t18:0_26:0)	x	x	x	x
											HexCer.HexCer(t18:1_26:1-OH)	x	x	x	x
											Cer.Cer(t18:0_26:1)	x	x	x	x
											DAG.DAG(18:3_22:1)	x	x	x	x
											Cer.Cer(t18:1_22:0-OH)	x	x	x	x
											HexCer.HexCer(d18:2_18:0)	x	x	x	x
											ASG.18:3-Glc-campesterol	x	x	x	x
											HexCer.HexCer(t18:1_20:0-OH)	x	x	x	x
											DAG.DAG(18:3_22:0)	x	x	x	x
											PG(34:1).PG(16:0_18:1)	x	x	x	x
											HexCer.HexCer(d18:2_18:0-OH)	x	x	x	x
											HexCer.HexCer(d18:2_14:0-OH)	x	x	x	x
											HexCer.HexCer(d18:2_25:1-OH)	x	x	x	x
											DAG.DAG(16:0_16:1)	x	x	x	x
											Cer.Cer(t18:1_24:1-OH)	x	x	x	x
											HexCer.HexCer(t18:1_26:0-OH)	x	x	x	x
											DAG.DAG(18:3_24:1)	x	x	x	x
											CL(72:11).CL(72:11)	x	x	x	x
											MGDG(36:5).MGDG(18:2_18:3)	x	x	x	x
											ASG.18:2-Glc-campesterol	x	x	x	x
											Cer.Cer(t18:1_24:0-OH)	x	x	x	x
											DAG.DAG(14:0_18:2)	x	x	x	x
											HexCer.HexCer(t18:1_23:1-OH)	x	x	x	x
											LysoPI(18:3).LysoPI(18:3)	x	x	x	x
											HexCer.HexCer(d18:2_20:1-OH)	x	x	x	x
											Cer.Cer(t18:1_24:0)	x	x	x	x
											MGDG(36:6).MGDG(18:3_18:3)	x	x	x	x
											PG(32:0).PG(16:0_16:0)	x	x	x	x
											HexCer.HexCer(t18:1_25:1-OH)	x	x	x	x
											LysoPC(18:1).LysoPC(18:1)	x	x	x	x
											HexCer.HexCer(d18:2_23:0-OH)	x	x	x	x
											Cer.Cer(t18:0_25:0-OH)	x	x	x	x
											HexCer.HexCer(t18:1_23:0-OH)	x	x	x	x
											LysoPI(18:2).LysoPI(18:2)	x	x	x	x
											DAG.DAG(16:1_18:2)	x	x	x	x
											Cer.Cer(t18:1_23:0-OH)	x	x	x	x
											DGDG(32:0).DGDG(16:0_16:0)	x	x	x	x
											HexCer.HexCer(d18:2_25:0-OH)	x	x	x	x
											LysoPS(18:3).LysoPS(18:3)	x	x	x	x
											ASG.16:0-Glc-campesterol	x	x	x	x
											DAG.DAG(18:3_18:3)	x	x	x	x
											HexCer.HexCer(t18:1_25:0-OH)	x	x	x	x
											SQMG(18:3).SQMG(18:3)	x	x	x	x
											CL(68:6).CL(68:6)	x	x	x	x
											Cer.Cer(t18:1_26:0)	x	x	x	x
											LysoPC(18:3).LysoPC(18:3)	x	x	x	x
											LysoPE(18:3).LysoPE(18:3)	x	x	x	x
											ASG.18:1-Glc-campesterol	x	x	x	x
											DAG.DAG(14:0_18:3)	x	x	x	x
											MGMG(18:2).MGMG(18:2)	x	x	x	x
											LysoPG(18:3).LysoPG(18:3)	x	x	x	x
											MGMG(18:3).MGMG(18:3)	x	x	x	x
											ASG.20:1-Glc-sitosterol	x	x	x	x
											LysoPG(18:2).LysoPG(18:2)	x	x	x	x
											SQMG(18:2).SQMG(18:2)	x	x	x	x
											ASG.18:3-Glc-sitosterol	x	x	x	x
											LysoPC(18:2).LysoPC(18:2)	x	x	x	x
											LysoPE(18:2).LysoPE(18:2)	x	x	x	x
											Cer.Cer(t18:1_26:0-OH)	x	x	x	x
											ASG.16:0-Glc-sitosterol	x	x	x	x
											ASG.18:1-Glc-sitosterol	x	x	x	x
											DAG.DAG(18:2_22:0)	x	x	x	x
											Cer.Cer(t18:0_26:0-OH)	x	x	x	x
											Cer.Cer(t18:1_25:0-OH)	x	x	x	x
											ASG.18:2-Glc-sitosterol	x	x	x	x
											MGDG(32:0).MGDG(16:0_16:0)				x
											DAG.DAG(18:2_20:1)				x
											DAG.DAG(18:1_20:1)				x
											PI(34:3).PI(16:0_18:3)				x
											Cer.Cer(t18:0_23:0-OH)				x
											PG(36:2).PG(18:1_18:1)				x
											DAG.DAG(18:1_18:1)				x
											LysoPE(22:2).LysoPE(22:2)				x
											PE(32:0).PE(16:0_16:0)				x
											LysoPC(18:0).LysoPC(18:0)				x
											LysoPE(22:1).LysoPE(22:1)				x
											PE(32:1).PE(16:0_16:1)				x
											PG(32:1).PG(16:0_16:1)				x
											PG(36:1).PG(18:0_18:1)				x
											PI(34:3).PI(16:1_18:2)				x
											SQDG(34:2).SQDG(16:1_18:1)				x
											SQMG(18:0).SQMG(18:0)				x
											PI(32:2).PI(14:0_18:2)				x
											Cer.Cer(t18:0_26:1-OH)		x	x
											PG(34:3).PG(16:0_18:3)			x	x
											PG(36:1).PG(16:0_20:1)			x	x
											DAG.DAG(18:0_18:1)			x	x
											ASG.18:3-Glc-ST-1 29:2			x	x
											LysoPC(20:1).LysoPC(20:1)	x			x
											CL(72:10).CL(72:10)	x			x
											DAG.DAG(18:2_18:2)	x			x
											DAG.DAG(18:1_18:2)	x			x
											LysoPE(18:0).LysoPE(18:0)	x			x
											DGMG(16:0).DGMG(16:0)	x			x
											LysoPC(14:0).LysoPC(14:0)	x			x
											SQMG(16:0).SQMG(16:0)	x			x
											LysoPC(16:0).LysoPC(16:0)	x			x
											LysoPE(14:0).LysoPE(14:0)	x			x
											LysoPC(20:2).LysoPC(20:2)	x			x
											DGMG(18:3).DGMG(18:3)	x			x
											DGMG(18:1).DGMG(18:1)	x			x
											LysoPG(16:0).LysoPG(16:0)	x			x
											SQDG(34:3).SQDG(16:1_18:2)		x
											PS(36:4).PS(18:2_18:2)		x
											PC(34:4).PC(16:1_18:3)		x
											DAG.DAG(18:0_18:2)		x
											DGDG(36:4).DGDG(18:2_18:2)		x
											ASG.22:0-Glc-sitosterol		x
											DGDG(36:6).DGDG(18:3_18:3)		x	x	x
											PI(32:1).PI(16:0_16:1)		x	x	x
											DAG.DAG(18:1_18:3)		x	x	x
											HexCer.HexCer(t18:1_18:0-OH)		x	x	x
											LysoPE(16:1).LysoPE(16:1)		x	x	x
											HexCer.HexCer(d18:2_24:0-OH)	x		x	x
											LysoPE(16:0).LysoPE(16:0)	x		x	x
											CL(72:8).CL(72:8)	x		x	x
											DAG.DAG(18:3_24:0)	x		x	x
											CL(72:7).CL(72:7)	x		x	x
											HexCer.HexCer(d18:2_20:0)	x		x	x
											HexCer.HexCer(d18:2_14:0)	x		x	x
											Cer.Cer(t18:0_24:1)	x
											PE(34:2).PE(16:0_18:2)	x
											HexCer.HexCer(d18:1_20:0-OH)	x
											DGDG(32:1).DGDG(16:0_16:1)	x
											LysoPS(16:0).LysoPS(16:0)	x
											HexCer.HexCer(d18:2_16:0)	x
											SE.ST-1 29:2 ester 18:3	x
											HexCer.HexCer(d18:2_16:1-OH)	x
											HexCer.HexCer(d18:2_24:0)	x
											DGDG(36:4).DGDG(18:1_18:3)		x		x
											DAG.DAG(16:0_18:3)		x		x
											PG(32:2).PG(14:0_18:2)		x		x
											DAG.DAG(16:1_18:1)		x		x
											Cer.Cer(t18:0_24:0-OH)		x		x
											PG(36:3).PG(18:0_18:3)		x		x
											DAG.DAG(18:0_18:3)		x		x
											ASG.16:0-Glc-ST-1 29:2		x		x
											LysoPE(20:0).LysoPE(20:0)		x		x
											HexCer.HexCer(d18:2_22:1-OH)	x		x
											HexCer.HexCer(d18:2_22:0-OH)	x		x
											PG(34:4).PG(16:1_18:3)	x	x		x
											DGDG(34:3).DGDG(16:0_18:3)	x	x		x
											PG(36:2).PG(18:0_18:2)	x	x		x
											PS(34:2).PS(16:0_18:2)	x	x		x
											LysoPE(20:1).LysoPE(20:1)	x	x		x
											DAG.DAG(18:3_20:1)	x	x		x
											LysoPE(18:1).LysoPE(18:1)	x	x		x
											DAG.DAG(18:2_24:1)	x	x		x
											ASG.16:1-Glc-sitosterol	x	x		x
											DGDG(36:3).DGDG(18:0_18:3)	x	x		x
											LysoPE(20:2).LysoPE(20:2)	x	x		x
											LysoPG(18:1).LysoPG(18:1)	x	x		x
											LysoPS(18:2).LysoPS(18:2)	x	x		x
											Cer.Cer(t18:0_25:1-OH)	x	x		x
											DAG.DAG(18:2_24:0)	x	x		x
											LysoPC(16:1).LysoPC(16:1)	x	x		x
											PG(36:6).PG(18:3_18:3)	x	x	x
											HexCer.HexCer(d18:2_26:1-OH)	x	x	x
											HexCer.HexCer(d18:2_26:0)	x	x	x
											HexCer.HexCer(d18:2_23:1-OH)	x	x	x
											HexCer.HexCer(d18:2_26:0-OH)	x	x	x
											ASG.24:1-Glc-sitosterol	x	x	x
											DGDG(36:5).DGDG(18:2_18:3)	x	x
											PE(44:2).PE(18:2_26:0)	x	x
											MGDG(36:4).MGDG(18:2_18:2)	x	x
											PE(36:4).PE(18:2_18:2)	x	x
											PI(36:2).PI(18:0_18:2)	x	x
											DGMG(18:2).DGMG(18:2)	x	x
											SQMG(16:1).SQMG(16:1)	x	x
											ASG.18:2-Glc-ST-1 29:2	x	x

## Sheet: Salt Z1 v Z3
		Lipid species with a 2-fold increase in the Zone of Cell Maturation as compared									Lipid species with a 2-fold increase in the Root Cap and Zone of Cell Division
		to the Root Cap and Zone of Cell Division									as compared to the Zone of Cell Maturation
		Lipid species	Mundah	Clipper	Gairdner	Hindmarsh					Lipid species	Mundah	Clipper	Gairdner	Hindmarsh
		HexCer.HexCer(t18:0_22:0-OH)	x	x	x	x					PC(38:5).PC(18:3_20:2)	x	x	x	x
		HexCer.HexCer(t18:0_22:1-OH)	x	x	x	x					PC(34:1).PC(16:0_18:1)	x	x	x	x
		HexCer.HexCer(t18:0_24:1-OH)	x	x	x	x					PC(38:4).PC(18:3_20:1)	x	x	x	x
		MGDG(34:2).MGDG(16:0_18:2)	x	x	x	x					SQDG(36:3).SQDG(18:1_18:2)	x	x	x	x
		MGDG(36:1).MGDG(16:0_20:1)			x						HexCer.HexCer(d18:2_24:0)	x	x	x	x
		SG. cholesteryl glucoside			x						PI(36:3).PI(18:1_18:2)	x	x	x	x
		Cer.Cer(t18:0_22:1-OH)				x					Cer.Cer(t18:0_26:1-OH)	x	x	x	x
		Cer.Cer(t18:0_22:0-OH)	x			x					PC(36:3).PC(18:1_18:2)	x	x	x	x
		HexCer.HexCer(t18:0_24:0-OH)	x			x					DAG.DAG(18:0_18:1)	x	x	x	x
		SQDG(32:3).SQDG(14:0_18:3)	x			x					PE(36:4).PE(18:1_18:3)	x	x	x	x
		MGDG(36:1).MGDG(18:0_18:1)	x		x	x					PE(36:6).PE(18:3_18:3)	x	x	x	x
		MGDG(36:2).MGDG(18:0_18:2)	x		x	x					DAG.DAG(18:2_18:2)	x	x	x	x
		MGDG(34:3).MGDG(16:0_18:3)	x		x						PE(34:3).PE(16:0_18:3)	x	x	x	x
											HexCer.HexCer(d18:2_24:1-OH)	x	x	x	x
											HexCer.HexCer(d18:2_16:0-OH)	x	x	x	x
											SQDG(36:2).SQDG(18:1_18:1)	x	x	x	x
											DAG.DAG(16:0_18:1)	x	x	x	x
											PG(34:2).PG(16:0_18:2)	x	x	x	x
											HexCer.HexCer(d18:2_22:1-OH)	x	x	x	x
											PI(32:0).PI(16:0_16:0)	x	x	x	x
											HexCer.HexCer(d18:2_16:1-OH)	x	x	x	x
											DAG.DAG(18:2_20:1)	x	x	x	x
											DGDG(36:4).DGDG(18:1_18:3)	x	x	x	x
											HexCer.HexCer(d18:2_24:0-OH)	x	x	x	x
											SQDG(36:4).SQDG(18:1_18:3)	x	x	x	x
											PC(36:2).PC(18:1_18:1)	x	x	x	x
											PG(36:3).PG(18:1_18:2)	x	x	x	x
											PI(34:2).PI(16:0_18:2)	x	x	x	x
											DGDG(36:3).DGDG(18:1_18:2)	x	x	x	x
											HexCer.HexCer(d18:1_20:0-OH)	x	x	x	x
											DAG.DAG(18:2_24:1)	x	x	x	x
											HexCer.HexCer(d18:2_26:0)	x	x	x	x
											PI(34:3).PI(16:0_18:3)	x	x	x	x
											PC(36:4).PC(18:1_18:3)	x	x	x	x
											DAG.DAG(16:0_18:3)	x	x	x	x
											PE(44:2).PE(18:2_26:0)	x	x	x	x
											PG(36:4).PG(18:1_18:3)	x	x	x	x
											PG(36:1).PG(16:0_20:1)	x	x	x	x
											PI(36:4).PI(18:1_18:3)	x	x	x	x
											PG(34:3).PG(16:0_18:3)	x	x	x	x
											PI(34:1).PI(16:0_18:1)	x	x	x	x
											DAG.DAG(16:0_16:1)	x	x	x	x
											HexCer.HexCer(t18:1_20:0-OH)	x	x	x	x
											Cer.Cer(t18:1_22:0)	x	x	x	x
											DGDG(36:6).DGDG(18:3_18:3)	x	x	x	x
											DAG.DAG(18:2_18:3)	x	x	x	x
											CL(72:12).CL(72:12)	x	x	x	x
											DAG.DAG(14:0_18:2)	x	x	x	x
											HexCer.HexCer(d18:2_23:1-OH)	x	x	x	x
											CL(72:10).CL(72:10)	x	x	x	x
											Cer.Cer(t18:0_24:0)	x	x	x	x
											ASG.18:2-Glc-campesterol	x	x	x	x
											DAG.DAG(18:1_18:3)	x	x	x	x
											Cer.Cer(t18:0_24:1)	x	x	x	x
											LysoPE(18:1).LysoPE(18:1)	x	x	x	x
											DAG.DAG(18:1_18:2)	x	x	x	x
											PI(32:3).PI(14:0_18:3)	x	x	x	x
											PG(36:3).PG(18:0_18:3)	x	x	x	x
											DGDG(32:0).DGDG(16:0_16:0)	x	x	x	x
											HexCer.HexCer(t18:1_26:1-OH)	x	x	x	x
											HexCer.HexCer(d18:2_20:0-OH)	x	x	x	x
											DAG.DAG(18:2_20:2)	x	x	x	x
											MGDG(36:5).MGDG(18:2_18:3)	x	x	x	x
											DAG.DAG(18:1_18:1)	x	x	x	x
											HexCer.HexCer(d18:2_18:0-OH)	x	x	x	x
											HexCer.HexCer(t18:1_23:0-OH)	x	x	x	x
											PG(32:3).PG(14:0_18:3)	x	x	x	x
											PG(36:6).PG(18:3_18:3)	x	x	x	x
											HexCer.HexCer(d18:2_23:0-OH)	x	x	x	x
											ASG.18:1-Glc-campesterol	x	x	x	x
											LysoPE(16:1).LysoPE(16:1)	x	x	x	x
											ASG.18:3-Glc-campesterol	x	x	x	x
											HexCer.HexCer(t18:1_23:1-OH)	x	x	x	x
											HexCer.HexCer(d18:2_22:0-OH)	x	x	x	x
											DAG.DAG(18:3_20:1)	x	x	x	x
											LysoPI(18:2).LysoPI(18:2)	x	x	x	x
											CL(70:6).CL(70:6)	x	x	x	x
											PI(36:6).PI(18:3_18:3)	x	x	x	x
											DAG.DAG(18:3_22:0)	x	x	x	x
											CL(72:8).CL(72:8)	x	x	x	x
											DAG.DAG(16:1_18:2)	x	x	x	x
											CL(72:11).CL(72:11)	x	x	x	x
											CL(70:9).CL(70:9)	x	x	x	x
											ASG.22:1-Glc-sitosterol	x	x	x	x
											Cer.Cer(t18:0_26:0)	x	x	x	x
											Cer.Cer(t18:0_25:1-OH)	x	x	x	x
											CL(72:9).CL(72:9)	x	x	x	x
											PG(34:1).PG(16:0_18:1)	x	x	x	x
											CL(70:7).CL(70:7)	x	x	x	x
											HexCer.HexCer(d18:2_18:0)	x	x	x	x
											HexCer.HexCer(d18:2_26:1-OH)	x	x	x	x
											Cer.Cer(t18:0_26:0-OH)	x	x	x	x
											DAG.DAG(18:2_22:2)	x	x	x	x
											DAG.DAG(18:2_24:0)	x	x	x	x
											DAG.DAG(18:1_20:1)	x	x	x	x
											HexCer.HexCer(d18:2_20:1-OH)	x	x	x	x
											DAG.DAG(18:2_22:0)	x	x	x	x
											ASG.24:1-Glc-sitosterol	x	x	x	x
											HexCer.HexCer(t18:1_26:0-OH)	x	x	x	x
											CL(70:8).CL(70:8)	x	x	x	x
											LysoPI(18:3).LysoPI(18:3)	x	x	x	x
											MGMG(18:2).MGMG(18:2)	x	x	x	x
											Cer.Cer(t18:0_25:0-OH)	x	x	x	x
											ASG.16:0-Glc-campesterol	x	x	x	x
											MGDG(36:6).MGDG(18:3_18:3)	x	x	x	x
											DAG.DAG(18:3_24:1)	x	x	x	x
											LysoPE(18:2).LysoPE(18:2)	x	x	x	x
											DAG.DAG(18:3_18:3)	x	x	x	x
											HexCer.HexCer(d18:2_14:0)	x	x	x	x
											DAG.DAG(18:3_22:1)	x	x	x	x
											HexCer.HexCer(d18:2_26:0-OH)	x	x	x	x
											LysoPC(18:1).LysoPC(18:1)	x	x	x	x
											HexCer.HexCer(t18:1_25:1-OH)	x	x	x	x
											DAG.DAG(18:3_24:0)	x	x	x	x
											DAG.DAG(18:0_18:3)	x	x	x	x
											SQMG(18:2).SQMG(18:2)	x	x	x	x
											HexCer.HexCer(d18:2_14:0-OH)	x	x	x	x
											LysoPG(18:2).LysoPG(18:2)	x	x	x	x
											LysoPG(18:1).LysoPG(18:1)	x	x	x	x
											DAG.DAG(14:0_18:3)	x	x	x	x
											Cer.Cer(t18:1_23:0-OH)	x	x	x	x
											Cer.Cer(t18:0_26:1)	x	x	x	x
											CL(68:6).CL(68:6)	x	x	x	x
											LysoPC(18:2).LysoPC(18:2)	x	x	x	x
											DGMG(18:1).DGMG(18:1)	x	x	x	x
											ASG.18:2-Glc-sitosterol	x	x	x	x
											PG(32:0).PG(16:0_16:0)	x	x	x	x
											ASG.18:3-Glc-sitosterol	x	x	x	x
											LysoPE(18:3).LysoPE(18:3)	x	x	x	x
											Cer.Cer(t18:1_22:0-OH)	x	x	x	x
											SQMG(18:3).SQMG(18:3)	x	x	x	x
											ASG.20:1-Glc-sitosterol	x	x	x	x
											MGMG(18:3).MGMG(18:3)	x	x	x	x
											ASG.16:0-Glc-sitosterol	x	x	x	x
											LysoPC(18:3).LysoPC(18:3)	x	x	x	x
											HexCer.HexCer(t18:1_25:0-OH)	x	x	x	x
											ASG.16:1-Glc-sitosterol	x	x	x	x
											ASG.18:1-Glc-sitosterol	x	x	x	x
											Cer.Cer(t18:1_24:0)	x	x	x	x
											Cer.Cer(t18:1_24:1-OH)	x	x	x	x
											Cer.Cer(t18:1_24:0-OH)	x	x	x	x
											LysoPG(18:3).LysoPG(18:3)	x	x	x	x
											HexCer.HexCer(d18:2_25:0-OH)	x	x	x	x
											HexCer.HexCer(d18:2_25:1-OH)	x	x	x	x
											Cer.Cer(t18:1_25:0-OH)	x	x	x	x
											Cer.Cer(t18:1_26:0)	x	x	x	x
											Cer.Cer(t18:1_26:0-OH)	x	x	x	x
											PE(38:4).PE(18:3_20:1)			x
											PC(38:3).PC(18:2_20:1)			x
											PE(34:1).PE(16:0_18:1)				x
											PG(32:1).PG(16:0_16:1)				x
											PC(36:1).PC(18:0_18:1)				x
											PE(36:2).PE(18:1_18:1)				x
											PE(32:1).PE(16:0_16:1)				x
											SQDG(34:3).SQDG(16:0_18:3)		x	x
											PC(36:5).PC(18:2_18:3)		x	x
											HexCer.HexCer(t18:1_16:0-OH)		x	x
											SQDG(36:5).SQDG(18:2_18:3)		x	x
											PC(34:3).PC(16:0_18:3)		x	x
											PC(36:6).PC(18:3_18:3)		x	x
											SQDG(36:6).SQDG(18:3_18:3)		x	x
											Cer.Cer(t18:0_24:0-OH)		x	x
											PG(36:5).PG(18:2_18:3)		x	x
											PC(44:4).PC(18:3_26:1)		x	x
											PI(34:3).PI(16:1_18:2)			x	x
											DAG.DAG(16:0_16:0)			x	x
											Cer.Cer(t18:0_23:0-OH)			x	x
											LysoPE(14:0).LysoPE(14:0)	x			x
											DGMG(18:2).DGMG(18:2)	x			x
											LysoPE(18:0).LysoPE(18:0)	x			x
											LysoPC(20:1).LysoPC(20:1)	x			x
											SQMG(16:0).SQMG(16:0)	x			x
											LysoPC(20:2).LysoPC(20:2)	x			x
											DGMG(16:0).DGMG(16:0)	x			x
											LysoPC(18:0).LysoPC(18:0)	x			x
											LysoPC(14:0).LysoPC(14:0)	x			x
											LysoPC(16:0).LysoPC(16:0)	x			x
											HexCer.HexCer(d18:2_16:0)	x			x
											LysoPE(16:0).LysoPE(16:0)	x			x
											PG(36:1).PG(18:0_18:1)	x			x
											DGMG(18:3).DGMG(18:3)	x			x
											PG(36:2).PG(18:1_18:1)	x			x
											LysoPG(16:0).LysoPG(16:0)	x			x
											DAG.DAG(16:0_18:2)		x
											PS(34:2).PS(16:0_18:2)		x
											PE(40:5).PE(18:3_22:2)		x
											PG(34:2).PG(16:1_18:1)		x
											PE(38:5).PE(18:3_20:2)		x
											PE(36:4).PE(18:2_18:2)		x
											Cer.Cer(t18:0_24:1-OH)		x
											PE(38:6).PE(18:3_20:3)		x
											PC(34:3).PC(16:1_18:2)		x
											SQDG(34:3).SQDG(16:1_18:2)		x
											PC(44:3).PC(18:3_26:0)		x
											SQDG(34:2).SQDG(16:1_18:1)		x
											PC(38:2).PC(18:1_20:1)		x	x	x
											HexCer.HexCer(d18:1_18:0-OH)		x	x	x
											DAG.DAG(16:1_18:1)		x	x	x
											HexCer.HexCer(t18:1_24:0-OH)		x	x	x
											PI(32:1).PI(16:0_16:1)		x	x	x
											DAG.DAG(18:0_18:2)		x	x	x
											PC(36:3).PC(18:0_18:3)	x		x	x
											Cer.Cer(t18:0_22:1)	x		x	x
											HexCer.HexCer(d18:2_20:0)	x		x	x
											CL(72:7).CL(72:7)	x		x	x
											SQDG(36:3).SQDG(18:0_18:3)	x
											DGDG(32:1).DGDG(16:0_16:1)	x
											HexCer.HexCer(t18:1_24:0)	x
											LysoPE(22:1).LysoPE(22:1)	x
											MGMG(18:1).MGMG(18:1)	x
											PI(36:2).PI(18:0_18:2)	x
											ASG.18:1-Glc-ST-1 29:2	x
											PE(44:4).PE(18:3_26:1)		x		x
											PS(36:1).PS(18:0_18:1)		x		x
											SQDG(32:0).SQDG(16:0_16:0)		x		x
											PI(32:2).PI(14:0_18:2)		x		x
											PG(34:3).PG(16:1_18:2)		x		x
											PE(44:3).PE(18:3_26:0)		x		x
											PE(38:3).PE(18:3_20:0)		x		x
											SQMG(18:0).SQMG(18:0)		x		x
											ASG.16:0-Glc-ST-1 29:2	x		x
											DGDG(36:2).DGDG(18:0_18:2)	x	x		x
											MGDG(36:4).MGDG(18:1_18:3)	x	x		x
											PI(36:2).PI(18:1_18:1)	x	x		x
											PG(36:2).PG(18:0_18:2)	x	x		x
											DGDG(34:3).DGDG(16:0_18:3)	x	x		x
											LysoPE(20:1).LysoPE(20:1)	x	x		x
											PG(34:4).PG(16:1_18:3)	x	x		x
											LysoPE(20:2).LysoPE(20:2)	x	x		x
											LysoPE(20:0).LysoPE(20:0)	x	x		x
											SQMG(16:1).SQMG(16:1)	x	x		x
											DGDG(36:3).DGDG(18:0_18:3)	x	x		x
											LysoPS(18:2).LysoPS(18:2)	x	x		x
											LysoPC(16:1).LysoPC(16:1)	x	x		x
											PI(36:5).PI(18:2_18:3)	x	x	x
											DGDG(36:2).DGDG(18:1_18:1)	x	x	x
											PC(38:6).PC(18:3_20:3)	x	x	x
											PE(36:5).PE(18:2_18:3)	x	x	x
											PE(44:3).PE(18:2_26:1)	x	x	x
											Cer.Cer(t18:0_22:0)	x	x	x
											PE(34:3).PE(16:1_18:2)	x	x	x
											PC(40:2).PC(18:2_22:0)	x	x	x
											ASG.18:3-Glc-ST-1 29:2	x	x	x
											HexCer.HexCer(t18:1_18:0-OH)	x	x	x
											PC(34:4).PC(16:1_18:3)	x	x	x
											SE.ST-1 29:2 ester 18:3	x	x	x
											LysoPS(18:3).LysoPS(18:3)	x	x	x
											PE(34:2).PE(16:0_18:2)	x	x
											PG(32:2).PG(14:0_18:2)	x	x
											DGDG(36:5).DGDG(18:2_18:3)	x	x
											ASG.18:2-Glc-ST-1 29:2	x	x

## Sheet: Salt Z2 v Z3
		Lipid species with a 2-fold increase in the Zone of Cell Maturation as compared									Lipid species with a 2-fold increase in the Zone of Cell Elongation as compared
		to the Zone of Cell Elongation									to the Zone of Cell Maturation
		Lipid species	Mundah	Clipper	Gairdner	Hindmarsh					Lipid species	Mundah	Clipper	Gairdner	Hindmarsh
		HexCer.HexCer(t18:0_22:0-OH)			x						PG(36:3).PG(18:0_18:3)	x	x	x	x
		HexCer.HexCer(t18:0_24:1-OH)			x						PE(36:4).PE(18:1_18:3)	x	x	x	x
		HexCer.HexCer(t18:0_22:1-OH)			x						Cer.Cer(t18:1_22:0)	x	x	x	x
		SQMG(16:1).SQMG(16:1)			x						DAG.DAG(18:1_18:3)	x	x	x	x
		DGDG(34:2).DGDG(16:0_18:2)			x						PG(34:1).PG(16:0_18:1)	x	x	x	x
		Cer.Cer(t18:0_22:0-OH)				x					PI(36:4).PI(18:1_18:3)	x	x	x	x
		DGDG(36:4).DGDG(18:2_18:2)				x					SQDG(36:4).SQDG(18:1_18:3)	x	x	x	x
		HexCer.HexCer(t18:0_24:0-OH)	x			x					PG(36:4).PG(18:1_18:3)	x	x	x	x
		ASG.22:0-Glc-sitosterol		x							SQDG(36:2).SQDG(18:1_18:1)	x	x	x	x
		MGDG(36:4).MGDG(18:2_18:2)	x								DAG.DAG(18:3_24:1)	x	x	x	x
		ASG.16:0-Glc-ST-1 29:2		x		x					PC(36:2).PC(18:1_18:1)	x	x	x	x
											PC(36:4).PC(18:1_18:3)	x	x	x	x
											DGDG(36:3).DGDG(18:1_18:2)	x	x	x	x
											PI(34:1).PI(16:0_18:1)	x	x	x	x
											Cer.Cer(t18:0_26:0)	x	x	x	x
											PI(36:6).PI(18:3_18:3)	x	x	x	x
											Cer.Cer(t18:0_24:1)	x	x	x	x
											HexCer.HexCer(d18:2_14:0-OH)	x	x	x	x
											DAG.DAG(18:0_18:3)	x	x	x	x
											Cer.Cer(t18:0_26:1)	x	x	x	x
											Cer.Cer(t18:1_24:0)	x	x	x	x
											Cer.Cer(t18:1_24:1-OH)	x	x	x	x
											Cer.Cer(t18:1_24:0-OH)	x	x	x	x
											Cer.Cer(t18:1_26:0)	x	x	x	x
											HexCer.HexCer(d18:2_14:0)	x	x	x	x
											PC(36:2).PC(18:0_18:2)			x
											HexCer.HexCer(d18:2_18:0-OH)			x
											HexCer.HexCer(d18:2_16:0-OH)			x
											PC(38:3).PC(18:2_20:1)			x
											DGDG(36:2).DGDG(18:1_18:1)			x
											Cer.Cer(t18:0_23:0-OH)			x
											ASG.18:3-Glc-campesterol			x
											PC(34:1).PC(16:0_18:1)			x
											Cer.Cer(t18:0_24:0-OH)			x
											Cer.Cer(t18:0_25:1-OH)			x
											Cer.Cer(t18:0_22:0-OH)			x
											ASG.18:1-Glc-campesterol			x
											ASG.18:2-Glc-sitosterol			x
											PE(32:1).PE(16:0_16:1)				x
											HexCer.HexCer(d18:2_16:0)				x
											PE(36:2).PE(18:1_18:1)				x
											PE(36:1).PE(18:0_18:1)				x
											HexCer.HexCer(d18:1_22:0-OH)				x
											PI(36:2).PI(18:1_18:1)				x
											PI(36:3).PI(18:1_18:2)				x
											HexCer.HexCer(d18:2_22:1-OH)				x
											DAG.DAG(18:2_22:0)				x
											ASG.18:3-Glc-sitosterol				x
											PC(38:4).PC(18:3_20:1)		x	x
											ASG.18:1-Glc-sitosterol		x	x
											ASG.20:1-Glc-sitosterol		x	x
											PE(40:4).PE(18:3_22:1)		x	x
											DGMG(18:1).DGMG(18:1)		x	x
											PC(44:4).PC(18:3_26:1)		x	x
											PC(36:1).PC(18:0_18:1)		x	x
											HexCer.HexCer(t18:1_25:0-OH)		x	x
											ASG.16:1-Glc-sitosterol		x	x
											HexCer.HexCer(d18:2_24:0-OH)			x	x
											DAG.DAG(18:2_20:1)			x	x
											DAG.DAG(18:2_24:1)			x	x
											SQDG(36:3).SQDG(18:1_18:2)			x	x
											HexCer.HexCer(d18:2_23:0-OH)			x	x
											PI(32:0).PI(16:0_16:0)	x			x
											DGDG(36:4).DGDG(18:1_18:3)	x			x
											DAG.DAG(18:3_18:3)	x			x
											PG(36:2).PG(18:1_18:1)	x			x
											HexCer.HexCer(t18:1_16:0-OH)		x
											PE(42:3).PE(18:3_24:0)		x
											PE(42:4).PE(18:3_24:1)		x
											ASG.16:0-Glc-sitosterol		x
											DGDG(36:6).DGDG(18:3_18:3)		x
											MGDG(36:6).MGDG(18:3_18:3)		x
											DGMG(14:0).DGMG(14:0)		x
											HexCer.HexCer(d18:2_20:0-OH)		x
											PC(34:4).PC(16:1_18:3)		x
											SQDG(36:2).SQDG(18:0_18:2)		x
											PE(44:3).PE(18:3_26:0)		x
											PE(44:4).PE(18:3_26:1)		x
											PI(32:3).PI(14:0_18:3)		x
											PG(32:3).PG(14:0_18:3)		x
											MGMG(18:3).MGMG(18:3)		x
											DAG.DAG(18:2_20:2)		x
											PC(44:3).PC(18:3_26:0)		x
											HexCer.HexCer(d18:2_18:0)		x
											PE(38:3).PE(18:3_20:0)		x
											DAG.DAG(18:2_22:2)		x
											CL(72:9).CL(72:9)		x
											CL(70:8).CL(70:8)		x
											DAG.DAG(18:3_20:1)		x	x	x
											PC(36:3).PC(18:1_18:2)		x	x	x
											PG(36:1).PG(16:0_20:1)		x	x	x
											DAG.DAG(16:0_18:1)		x	x	x
											HexCer.HexCer(t18:1_25:1-OH)		x	x	x
											Cer.Cer(t18:1_25:0-OH)		x	x	x
											PC(38:2).PC(18:1_20:1)		x	x	x
											HexCer.HexCer(d18:2_26:1-OH)		x	x	x
											Cer.Cer(t18:0_24:0)		x	x	x
											DAG.DAG(18:1_20:1)		x	x	x
											HexCer.HexCer(d18:2_26:0)	x		x	x
											DAG.DAG(14:0_18:3)	x		x	x
											CL(68:6).CL(68:6)	x		x	x
											DAG.DAG(18:0_18:1)	x		x	x
											Cer.Cer(t18:0_22:1)	x		x	x
											ASG.18:2-Glc-ST-1 29:2	x
											LysoPG(18:2).LysoPG(18:2)	x
											DAG.DAG(18:2_18:3)	x
											DGDG(32:0).DGDG(16:0_16:0)	x
											MGMG(18:2).MGMG(18:2)	x
											ASG.18:3-Glc-cholesterol	x
											HexCer.HexCer(d18:2_24:0)	x
											LysoPI(18:2).LysoPI(18:2)	x
											HexCer.HexCer(d18:2_24:1-OH)	x
											HexCer.HexCer(d18:2_20:1-OH)	x
											HexCer.HexCer(d18:2_20:0)	x
											DAG.DAG(18:2_24:0)	x
											ASG.18:3-Glc-ST-1 29:2	x
											LysoPS(18:3).LysoPS(18:3)	x
											DAG.DAG(18:3_22:0)		x		x
											DAG.DAG(18:0_18:2)		x		x
											HexCer.HexCer(t18:1_26:0-OH)		x		x
											HexCer.HexCer(d18:2_26:0-OH)		x		x
											DAG.DAG(18:1_18:2)		x		x
											HexCer.HexCer(d18:2_25:1-OH)		x		x
											HexCer.HexCer(t18:1_26:1-OH)	x		x
											SQDG(36:3).SQDG(18:0_18:3)	x		x
											ASG.16:0-Glc-ST-1 29:2	x		x
											CL(72:7).CL(72:7)	x		x
											PS(36:1).PS(18:0_18:1)	x	x		x
											LysoPI(18:3).LysoPI(18:3)	x	x		x
											LysoPG(18:1).LysoPG(18:1)	x	x		x
											LysoPC(18:1).LysoPC(18:1)	x	x		x
											PG(36:6).PG(18:3_18:3)	x	x		x
											CL(70:7).CL(70:7)	x	x		x
											DGDG(36:2).DGDG(18:0_18:2)	x	x		x
											CL(70:6).CL(70:6)	x	x		x
											PG(32:0).PG(16:0_16:0)	x	x		x
											DAG.DAG(18:3_22:1)	x	x		x
											DAG.DAG(18:3_24:0)	x	x		x
											Cer.Cer(t18:1_22:0-OH)	x	x		x
											DAG.DAG(18:1_18:1)	x	x		x
											PG(36:3).PG(18:1_18:2)	x	x	x
											PC(36:3).PC(18:0_18:3)	x	x	x
											HexCer.HexCer(d18:2_16:1-OH)	x	x	x
											Cer.Cer(t18:0_22:0)	x	x	x
											SE.ST-1 29:2 ester 18:3	x	x	x
											PI(34:3).PI(16:0_18:3)	x	x
											LysoPE(18:3).LysoPE(18:3)	x	x
											CL(72:10).CL(72:10)	x	x
											Cer.Cer(t18:1_23:0-OH)	x	x
											LysoPC(18:3).LysoPC(18:3)	x	x
											ASG.22:1-Glc-sitosterol	x	x
											SQMG(18:3).SQMG(18:3)	x	x
											CL(70:9).CL(70:9)	x	x
											LysoPG(18:3).LysoPG(18:3)	x	x
											HexCer.HexCer(d18:2_22:0-OH)	x	x
											HexCer.HexCer(d18:2_25:0-OH)	x	x
											CL(72:8).CL(72:8)	x	x
											Cer.Cer(t18:1_26:0-OH)	x	x

## Sheet: Common 1-2
										Lipid species with a 2-fold increase in the Root Cap and Zone of Cell Division
										as compared to the Zone of Cell Elongation common to both control and salt-treated roots.
										Lipid species	Control Z1 v Z2	Salt Z1 v Z2
										ASG.16:0-Glc-campesterol	x	x
										ASG.16:0-Glc-sitosterol	x	x
										ASG.18:1-Glc-campesterol	x	x
										ASG.18:1-Glc-sitosterol	x	x
										ASG.18:2-Glc-campesterol	x	x
										ASG.18:2-Glc-sitosterol	x	x
										ASG.18:3-Glc-campesterol	x	x
										ASG.18:3-Glc-sitosterol	x	x
										ASG.20:1-Glc-sitosterol	x	x
										Cer.Cer(t18:0_26:0-OH)	x	x
										Cer.Cer(t18:1_23:0-OH)	x	x
										Cer.Cer(t18:1_24:0)	x	x
										Cer.Cer(t18:1_24:0-OH)	x	x
										Cer.Cer(t18:1_24:1-OH)	x	x
										Cer.Cer(t18:1_25:0-OH)	x	x
										Cer.Cer(t18:1_26:0)	x	x
										Cer.Cer(t18:1_26:0-OH)	x	x
										CL(68:6).CL(68:6)	x	x
										CL(70:6).CL(70:6)	x	x
										CL(70:7).CL(70:7)	x	x
										CL(70:8).CL(70:8)	x	x
										CL(72:11).CL(72:11)	x	x
										DAG.DAG(14:0_18:2)	x	x
										DAG.DAG(16:0_16:1)	x	x
										DAG.DAG(16:1_18:2)	x	x
										DAG.DAG(18:2_20:2)	x	x
										DAG.DAG(18:2_22:0)	x	x
										DAG.DAG(18:2_22:2)	x	x
										DAG.DAG(18:3_22:0)	x	x
										DGDG(32:0).DGDG(16:0_16:0)	x	x
										HexCer.HexCer(d18:2_14:0-OH)	x	x
										HexCer.HexCer(d18:2_18:0)	x	x
										HexCer.HexCer(d18:2_18:0-OH)	x	x
										HexCer.HexCer(d18:2_20:0-OH)	x	x
										HexCer.HexCer(d18:2_20:1-OH)	x	x
										HexCer.HexCer(d18:2_23:0-OH)	x	x
										HexCer.HexCer(d18:2_25:0-OH)	x	x
										HexCer.HexCer(d18:2_25:1-OH)	x	x
										HexCer.HexCer(t18:1_23:0-OH)	x	x
										HexCer.HexCer(t18:1_23:1-OH)	x	x
										HexCer.HexCer(t18:1_25:0-OH)	x	x
										HexCer.HexCer(t18:1_25:1-OH)	x	x
										HexCer.HexCer(t18:1_26:0-OH)	x	x
										LysoPC(18:1).LysoPC(18:1)	x	x
										LysoPC(18:2).LysoPC(18:2)	x	x
										LysoPC(18:3).LysoPC(18:3)	x	x
										LysoPE(18:2).LysoPE(18:2)	x	x
										LysoPE(18:3).LysoPE(18:3)	x	x
										LysoPG(18:2).LysoPG(18:2)	x	x
										LysoPG(18:3).LysoPG(18:3)	x	x
										LysoPI(18:2).LysoPI(18:2)	x	x
										LysoPI(18:3).LysoPI(18:3)	x	x
										LysoPS(18:3).LysoPS(18:3)	x	x
										MGDG(36:5).MGDG(18:2_18:3)	x	x
										MGDG(36:6).MGDG(18:3_18:3)	x	x
										MGMG(18:2).MGMG(18:2)	x	x
										MGMG(18:3).MGMG(18:3)	x	x
										PG(34:1).PG(16:0_18:1)	x	x
										PI(32:3).PI(14:0_18:3)	x	x
										SQMG(18:2).SQMG(18:2)	x	x
										SQMG(18:3).SQMG(18:3)	x	x
										ASG.16:1-Glc-sitosterol	x
										ASG.24:1-Glc-sitosterol	x
										Cer.Cer(t18:0_26:1-OH)	x
										DAG.DAG(18:2_24:0)	x
										DAG.DAG(18:3_20:1)	x
										DGMG(18:1).DGMG(18:1)	x
										DGMG(18:3).DGMG(18:3)	x
										LysoPC(14:0).LysoPC(14:0)	x
										LysoPC(16:1).LysoPC(16:1)	x
										LysoPE(14:0).LysoPE(14:0)	x
										LysoPE(16:0).LysoPE(16:0)	x
										LysoPG(16:0).LysoPG(16:0)	x
										LysoPG(18:1).LysoPG(18:1)	x
										LysoPS(18:2).LysoPS(18:2)	x
										ASG.22:1-Glc-sitosterol		x
										Cer.Cer(t18:0_25:0-OH)		x
										Cer.Cer(t18:0_26:0)		x
										Cer.Cer(t18:0_26:1)		x
										Cer.Cer(t18:1_22:0)		x
										Cer.Cer(t18:1_22:0-OH)		x
										CL(70:9).CL(70:9)		x
										CL(72:12).CL(72:12)		x
										CL(72:9).CL(72:9)		x
										DAG.DAG(14:0_18:3)		x
										DAG.DAG(18:2_18:3)		x
										DAG.DAG(18:3_18:3)		x
										DAG.DAG(18:3_22:1)		x
										DAG.DAG(18:3_24:1)		x
										HexCer.HexCer(t18:1_20:0-OH)		x
										HexCer.HexCer(t18:1_26:1-OH)		x
										PE(34:3).PE(16:1_18:2)		x
										PG(32:0).PG(16:0_16:0)		x
										PG(32:3).PG(14:0_18:3)		x
										PG(34:2).PG(16:0_18:2)		x
										PI(36:6).PI(18:3_18:3)		x

## Sheet: Common 1-3
		Lipid species with a 2-fold decrease in the Root Cap and Zone of Cell Division								Lipid species with a 2-fold increase in the Root Cap and Zone of Cell Division
		as compared to the Zone of Cell Elongation common to both control and salt-treated roots.								as compared to the Zone of Cell Maturation common to both control and salt-treated roots.
		Lipid species	Control Z1 v Z2	Salt Z1 v Z2						Lipid species	Control Z1 v Z2	Salt Z1 v Z2
		HexCer.HexCer(t18:0_22:0-OH)	x	x						ASG.16:0-Glc-campesterol	x	x
		HexCer.HexCer(t18:0_22:1-OH)	x	x						ASG.16:0-Glc-sitosterol	x	x
		HexCer.HexCer(t18:0_24:1-OH)	x	x						ASG.16:1-Glc-sitosterol	x	x
		MGDG(34:2).MGDG(16:0_18:2)	x	x						ASG.18:1-Glc-campesterol	x	x
										ASG.18:1-Glc-sitosterol	x	x
										ASG.18:2-Glc-campesterol	x	x
										ASG.18:2-Glc-sitosterol	x	x
										ASG.18:3-Glc-campesterol	x	x
										ASG.18:3-Glc-sitosterol	x	x
										ASG.20:1-Glc-sitosterol	x	x
										ASG.22:1-Glc-sitosterol	x	x
										ASG.24:1-Glc-sitosterol	x	x
										Cer.Cer(t18:0_24:0)	x	x
										Cer.Cer(t18:0_24:1)	x	x
										Cer.Cer(t18:0_25:0-OH)	x	x
										Cer.Cer(t18:0_26:0)	x	x
										Cer.Cer(t18:0_26:0-OH)	x	x
										Cer.Cer(t18:0_26:1)	x	x
										Cer.Cer(t18:0_26:1-OH)	x	x
										Cer.Cer(t18:1_22:0)	x	x
										Cer.Cer(t18:1_22:0-OH)	x	x
										Cer.Cer(t18:1_23:0-OH)	x	x
										Cer.Cer(t18:1_24:0)	x	x
										Cer.Cer(t18:1_24:0-OH)	x	x
										Cer.Cer(t18:1_24:1-OH)	x	x
										Cer.Cer(t18:1_25:0-OH)	x	x
										Cer.Cer(t18:1_26:0)	x	x
										Cer.Cer(t18:1_26:0-OH)	x	x
										CL(68:6).CL(68:6)	x	x
										CL(70:6).CL(70:6)	x	x
										CL(70:7).CL(70:7)	x	x
										CL(70:8).CL(70:8)	x	x
										CL(70:9).CL(70:9)	x	x
										CL(72:10).CL(72:10)	x	x
										CL(72:11).CL(72:11)	x	x
										CL(72:12).CL(72:12)	x	x
										CL(72:8).CL(72:8)	x	x
										CL(72:9).CL(72:9)	x	x
										DAG.DAG(14:0_18:2)	x	x
										DAG.DAG(14:0_18:3)	x	x
										DAG.DAG(16:0_16:1)	x	x
										DAG.DAG(16:0_18:1)	x	x
										DAG.DAG(16:0_18:3)	x	x
										DAG.DAG(16:1_18:2)	x	x
										DAG.DAG(18:0_18:3)	x	x
										DAG.DAG(18:1_18:3)	x	x
										DAG.DAG(18:1_20:1)	x	x
										DAG.DAG(18:2_18:2)	x	x
										DAG.DAG(18:2_18:3)	x	x
										DAG.DAG(18:2_20:1)	x	x
										DAG.DAG(18:2_20:2)	x	x
										DAG.DAG(18:2_22:0)	x	x
										DAG.DAG(18:2_22:2)	x	x
										DAG.DAG(18:2_24:0)	x	x
										DAG.DAG(18:2_24:1)	x	x
										DAG.DAG(18:3_18:3)	x	x
										DAG.DAG(18:3_20:1)	x	x
										DAG.DAG(18:3_22:0)	x	x
										DAG.DAG(18:3_22:1)	x	x
										DAG.DAG(18:3_24:0)	x	x
										DAG.DAG(18:3_24:1)	x	x
										DGDG(32:0).DGDG(16:0_16:0)	x	x
										DGDG(36:4).DGDG(18:1_18:3)	x	x
										DGDG(36:6).DGDG(18:3_18:3)	x	x
										DGMG(18:1).DGMG(18:1)	x	x
										HexCer.HexCer(d18:2_14:0)	x	x
										HexCer.HexCer(d18:2_14:0-OH)	x	x
										HexCer.HexCer(d18:2_16:0-OH)	x	x
										HexCer.HexCer(d18:2_16:1-OH)	x	x
										HexCer.HexCer(d18:2_18:0)	x	x
										HexCer.HexCer(d18:2_18:0-OH)	x	x
										HexCer.HexCer(d18:2_20:0-OH)	x	x
										HexCer.HexCer(d18:2_20:1-OH)	x	x
										HexCer.HexCer(d18:2_22:0-OH)	x	x
										HexCer.HexCer(d18:2_22:1-OH)	x	x
										HexCer.HexCer(d18:2_23:0-OH)	x	x
										HexCer.HexCer(d18:2_23:1-OH)	x	x
										HexCer.HexCer(d18:2_24:0)	x	x
										HexCer.HexCer(d18:2_24:0-OH)	x	x
										HexCer.HexCer(d18:2_24:1-OH)	x	x
										HexCer.HexCer(d18:2_25:0-OH)	x	x
										HexCer.HexCer(d18:2_25:1-OH)	x	x
										HexCer.HexCer(d18:2_26:0)	x	x
										HexCer.HexCer(d18:2_26:0-OH)	x	x
										HexCer.HexCer(d18:2_26:1-OH)	x	x
										HexCer.HexCer(t18:1_20:0-OH)	x	x
										HexCer.HexCer(t18:1_23:0-OH)	x	x
										HexCer.HexCer(t18:1_23:1-OH)	x	x
										HexCer.HexCer(t18:1_25:0-OH)	x	x
										HexCer.HexCer(t18:1_25:1-OH)	x	x
										HexCer.HexCer(t18:1_26:0-OH)	x	x
										HexCer.HexCer(t18:1_26:1-OH)	x	x
										LysoPC(18:1).LysoPC(18:1)	x	x
										LysoPC(18:2).LysoPC(18:2)	x	x
										LysoPC(18:3).LysoPC(18:3)	x	x
										LysoPE(16:1).LysoPE(16:1)	x	x
										LysoPE(18:1).LysoPE(18:1)	x	x
										LysoPE(18:2).LysoPE(18:2)	x	x
										LysoPE(18:3).LysoPE(18:3)	x	x
										LysoPG(18:1).LysoPG(18:1)	x	x
										LysoPG(18:2).LysoPG(18:2)	x	x
										LysoPG(18:3).LysoPG(18:3)	x	x
										LysoPI(18:2).LysoPI(18:2)	x	x
										LysoPI(18:3).LysoPI(18:3)	x	x
										MGDG(36:5).MGDG(18:2_18:3)	x	x
										MGDG(36:6).MGDG(18:3_18:3)	x	x
										MGMG(18:2).MGMG(18:2)	x	x
										MGMG(18:3).MGMG(18:3)	x	x
										PG(32:0).PG(16:0_16:0)	x	x
										PG(32:3).PG(14:0_18:3)	x	x
										PG(34:1).PG(16:0_18:1)	x	x
										PG(34:3).PG(16:0_18:3)	x	x
										PG(36:1).PG(16:0_20:1)	x	x
										PG(36:3).PG(18:0_18:3)	x	x
										PG(36:6).PG(18:3_18:3)	x	x
										PI(32:3).PI(14:0_18:3)	x	x
										PI(34:1).PI(16:0_18:1)	x	x
										PI(34:3).PI(16:0_18:3)	x	x
										PI(36:6).PI(18:3_18:3)	x	x
										SQMG(18:2).SQMG(18:2)	x	x
										SQMG(18:3).SQMG(18:3)	x	x
										ASG.16:0-Glc-ST-1 29:2	x
										ASG.18:3-Glc-ST-1 29:2	x
										DAG.DAG(16:1_18:1)	x
										DGMG(18:3).DGMG(18:3)	x
										HexCer.HexCer(t18:1_18:0-OH)	x
										LysoPC(14:0).LysoPC(14:0)	x
										LysoPC(16:0).LysoPC(16:0)	x
										LysoPC(16:1).LysoPC(16:1)	x
										LysoPE(14:0).LysoPE(14:0)	x
										LysoPE(16:0).LysoPE(16:0)	x
										LysoPG(16:0).LysoPG(16:0)	x
										LysoPS(18:3).LysoPS(18:3)	x
										PG(32:2).PG(14:0_18:2)	x
										PG(36:1).PG(18:0_18:1)	x
										PG(36:2).PG(18:0_18:2)	x
										PG(36:2).PG(18:1_18:1)	x
										PI(32:1).PI(16:0_16:1)	x
										PI(36:2).PI(18:0_18:2)	x
										SQMG(16:0).SQMG(16:0)	x
										Cer.Cer(t18:0_25:1-OH)		x
										DAG.DAG(18:0_18:1)		x
										DAG.DAG(18:1_18:1)		x
										DAG.DAG(18:1_18:2)		x
										DGDG(36:3).DGDG(18:1_18:2)		x
										HexCer.HexCer(d18:1_20:0-OH)		x
										PC(34:1).PC(16:0_18:1)		x
										PC(36:2).PC(18:1_18:1)		x
										PC(36:3).PC(18:1_18:2)		x
										PC(36:4).PC(18:1_18:3)		x
										PC(38:4).PC(18:3_20:1)		x
										PC(38:5).PC(18:3_20:2)		x
										PE(34:3).PE(16:0_18:3)		x
										PE(36:4).PE(18:1_18:3)		x
										PE(36:6).PE(18:3_18:3)		x
										PE(44:2).PE(18:2_26:0)		x
										PG(34:2).PG(16:0_18:2)		x
										PG(36:3).PG(18:1_18:2)		x
										PG(36:4).PG(18:1_18:3)		x
										PI(32:0).PI(16:0_16:0)		x
										PI(34:2).PI(16:0_18:2)		x
										PI(36:3).PI(18:1_18:2)		x
										PI(36:4).PI(18:1_18:3)		x
										SQDG(36:2).SQDG(18:1_18:1)		x
										SQDG(36:3).SQDG(18:1_18:2)		x
										SQDG(36:4).SQDG(18:1_18:3)		x

## Sheet: Common 2-3
		Lipid species with a 2-fold decrease in the Zone of Cell Elongation								Lipid species with a 2-fold increase in the Zone of Cell Elongation
		as compared to the Zone of Cell Elongation common to both control and salt-treated roots.								as compared to the Zone of Cell Maturation common to both control and salt-treated roots.
		Lipid species	Control Z1 v Z2	Salt Z1 v Z2						Lipid species	Control Z1 v Z2	Salt Z1 v Z2
		HexCer.HexCer(t18:0_22:0-OH)	x	x						Cer.Cer(t18:0_26:0)	x	x
		SG. cholesteryl glucoside	x							Cer.Cer(t18:0_26:1)	x	x
		HexCer.HexCer(t18:0_24:1-OH)		x						Cer.Cer(t18:1_24:0)	x	x
		HexCer.HexCer(t18:0_22:1-OH)		x						Cer.Cer(t18:1_24:0-OH)	x	x
		SQMG(16:1).SQMG(16:1)		x						Cer.Cer(t18:1_24:1-OH)	x	x
		DGDG(34:2).DGDG(16:0_18:2)		x						Cer.Cer(t18:1_26:0)	x	x
										DAG.DAG(18:0_18:3)	x	x
										DAG.DAG(18:3_24:1)	x	x
										HexCer.HexCer(d18:2_14:0)	x	x
										HexCer.HexCer(d18:2_14:0-OH)	x	x
										Cer.Cer(t18:1_25:0-OH)	x
										Cer.Cer(t18:1_26:0-OH)	x
										DAG.DAG(14:0_18:3)	x
										DAG.DAG(18:2_24:0)	x
										DAG.DAG(18:3_22:1)	x
										DAG.DAG(18:3_24:0)	x
										HexCer.HexCer(d18:2_16:1-OH)	x
										HexCer.HexCer(d18:2_20:1-OH)	x
										HexCer.HexCer(t18:1_25:1-OH)	x
										Cer.Cer(t18:0_24:1)		x
										Cer.Cer(t18:1_22:0)		x
										DAG.DAG(18:1_18:3)		x
										DGDG(36:3).DGDG(18:1_18:2)		x
										PC(36:2).PC(18:1_18:1)		x
										PC(36:4).PC(18:1_18:3)		x
										PE(36:4).PE(18:1_18:3)		x
										PG(34:1).PG(16:0_18:1)		x
										PG(36:3).PG(18:0_18:3)		x
										PG(36:4).PG(18:1_18:3)		x
										PI(34:1).PI(16:0_18:1)		x
										PI(36:4).PI(18:1_18:3)		x
										PI(36:6).PI(18:3_18:3)		x
										SQDG(36:2).SQDG(18:1_18:1)		x
										SQDG(36:4).SQDG(18:1_18:3)		x
