# Supplementary material for: Comparative spatial lipidomics analysis reveals cellular lipid remodelling in different developmental zones of barley roots in response to salinity
Source: Plant Cell Environ. 2019 Nov 29;43(2):327–43. doi: 10.1111/pce.13653 (PMC7063987; doi:10.1111/pce.13653)
Supplement: Supplementary file 3 — Data S3. Supporting information [file PCE-43-327-s003.xlsx]

## Sheet: Root Cap and Zone of Cell Divis
	Common lipid species with a 2-fold increase found across four barley cultivars									Common lipid species with a 2-fold decrease found across four barley cultivars
	after exposure to a short-term salt stress									after exposure to a short-term salt stress
	Lipid Class	Lipid species	Mundah	Clipper	Gairdner	Hindmarsh				Lipid Class	Lipid species	Mundah	Clipper	Gairdner	Hindmarsh
	ASG	ASG.16:1-Glc-sitosterol	x							ASG	ASG.16:0-Glc-ST-2 29:2				x
		ASG.18:2-Glc-cholesterol			x					DGDG	DGDG(36:2).DGDG(18:0_18:2)			x
	Cer	Cer.Cer(t18:0_25:1-OH)	x								DGDG(36:3).DGDG(18:0_18:3)			x
	CL	CL(72:11).CL(72:11)		x						DGMG	DGMG(18:0).DGMG(18:0)			x
	DAG	DAG.DAG(18:2_22:0)	x		x						DGMG(18:1).DGMG(18:1)	x			x
	DGDG	DGDG(32:1).DGDG(16:0_16:1)	x								DGMG(18:2).DGMG(18:2)				x
		DGDG(36:3).DGDG(18:0_18:3)				x					DGMG(18:3).DGMG(18:3)	x			x
		DGDG(36:6).DGDG(18:3_18:3)		x						HexCer	HexCer.HexCer(d18:2_16:0)			x
	DGMG	DGMG(16:0).DGMG(16:0)	x							LPC	LysoPC(16:1).LysoPC(16:1)				x
	HexCer	HexCer.HexCer(d18:2_20:0)			x						LysoPC(18:1).LysoPC(18:1)	x			x
		HexCer.HexCer(t18:0_22:0-OH)	x								LysoPC(18:2).LysoPC(18:2)	x			x
		HexCer.HexCer(t18:0_22:1-OH)	x								LysoPC(18:3).LysoPC(18:3)	x			x
		HexCer.HexCer(t18:0_24:1-OH)	x								LysoPC(20:0).LysoPC(20:0)			x
	MGDG	MGDG(32:1).MGDG(16:0_16:1)		x							LysoPC(20:1).LysoPC(20:1)			x	x
	PC	PC(32:2).PC(14:0_18:2)		x							LysoPC(20:2).LysoPC(20:2)			x	x
		PC(32:3).PC(14:0_18:3)		x							LysoPC(22:1).LysoPC(22:1)			x
		PC(34:3).PC(16:0_18:3)		x							LysoPC(24:1).LysoPC(24:1)			x
		PC(34:3).PC(16:1_18:2)	x	x						LPE	LysoPE(14:0).LysoPE(14:0)				x
		PC(34:4).PC(16:1_18:3)	x	x							LysoPE(16:0).LysoPE(16:0)				x
		PC(36:4).PC(18:2_18:2)	x	x							LysoPE(18:0).LysoPE(18:0)				x
		PC(36:5).PC(18:2_18:3)	x	x							LysoPE(18:1).LysoPE(18:1)				x
		PC(36:6).PC(18:3_18:3)	x	x							LysoPE(18:2).LysoPE(18:2)	x			x
		PC(38:2).PC(18:2_20:0)	x								LysoPE(18:3).LysoPE(18:3)	x			x
		PC(38:5).PC(18:2_20:3)		x							LysoPE(20:1).LysoPE(20:1)			x
		PC(38:5).PC(18:3_20:2)		x							LysoPE(22:0).LysoPE(22:0)			x
		PC(42:3).PC(18:3_24:0)				x					LysoPE(22:1).LysoPE(22:1)			x
		PC(42:4).PC(18:3_24:1)	x	x							LysoPE(22:2).LysoPE(22:2)			x
		PC(44:4).PC(18:3_26:1)	x								LysoPE(24:0).LysoPE(24:0)			x
	PE	PE(30:1).PE(14:0_16:1)	x								LysoPE(24:1).LysoPE(24:1)			x
		PE(34:3).PE(16:1_18:2)	x	x							LysoPE(26:0).LysoPE(26:0)				x
		PE(38:4).PE(18:2_20:2)		x						LPG	LysoPG(16:0).LysoPG(16:0)	x			x
		PE(38:5).PE(18:2_20:3)	x	x							LysoPG(18:1).LysoPG(18:1)	x			x
		PE(38:5).PE(18:3_20:2)	x	x							LysoPG(18:2).LysoPG(18:2)	x			x
		PE(38:6).PE(18:3_20:3)	x	x		x					LysoPG(18:3).LysoPG(18:3)	x			x
		PE(40:4).PE(18:2_22:2)		x						LPI	LysoPI(18:2).LysoPI(18:2)	x			x
		PE(40:5).PE(18:3_22:2)	x	x		x					LysoPI(18:3).LysoPI(18:3)
	PG	PG(34:3).PG(16:1_18:2)		x							LysoPS(18:2).LysoPS(18:2)	x
		PG(34:4).PG(16:1_18:3)		x							LysoPS(18:3).LysoPS(18:3)	x
		PG(36:5).PG(18:2_18:3)	x	x						MGDG	MGDG(36:1).MGDG(18:0_18:1)			x
	PI	PI(32:1).PI(16:0_16:1)		x							MGDG(36:2).MGDG(18:1_18:1)			x
		PI(36:2).PI(18:1_18:1)	x							MGMG	MGMG(18:0).MGMG(18:0)			x
	PS	PS(36:6).PS(18:3_18:3)	x								MGMG(18:1).MGMG(18:1)			x
	SE	SE.ST-1 29:2 ester 18:3	x								MGMG(18:2).MGMG(18:2)				x
	SQDG	SQDG(32:2).SQDG(14:0_18:2)		x							MGMG(18:3).MGMG(18:3)	x
		SQDG(32:3).SQDG(14:0_18:3)		x						PC	PC(36:1).PC(18:0_18:1)			x
		SQDG(34:2).SQDG(16:1_18:1)				x				PS	PS(36:1).PS(18:0_18:1)			x
		SQDG(34:3).SQDG(16:1_18:2)	x	x						SG	SG. cholesteryl glucoside	x	x	x	x
		SQDG(36:4).SQDG(18:2_18:2)	x	x						SQMG	SQMG(18:0).SQMG(18:0)			x
		SQDG(36:5).SQDG(18:2_18:3)	x	x							SQMG(18:2).SQMG(18:2)	x		x	x
		SQDG(36:6).SQDG(18:3_18:3)	x	x							SQMG(18:3).SQMG(18:3)	x
			30	31	3	5						18	1	24	25

## Sheet: Zone of Cell Elongation
	Common lipid species with a 2-fold increase found across four barley cultivars									Common lipid species with a 2-fold decrease found across four barley cultivars
	after exposure to a short-term salt stress									after exposure to a short-term salt stress
	Lipid Class	Lipid species	Mundah	Clipper	Gairdner	Hindmarsh				Lipid Class	Lipid species	Mundah	Clipper	Gairdner	Hindmarsh
	ASG	ASG.16:0-Glc-campesterol	x							Cer	Cer.Cer(t18:1_26:0-OH)			x
		ASG.16:0-Glc-sitosterol	x							DAG	DAG.DAG(18:0_18:1)	x
		ASG.18:2-Glc-campesterol	x							DGDG	DGDG(36:3).DGDG(18:0_18:3)	x
		ASG.18:2-Glc-sitosterol	x							DGMG	DGMG(18:1).DGMG(18:1)	x			x
		ASG.22:0-Glc-sitosterol	x								DGMG(18:3).DGMG(18:3)				x
	Cer	Cer.Cer(t18:0_20:0-OH)	x							HexCer	HexCer.HexCer(d18:2_16:0)	x
		Cer.Cer(t18:0_23:1-OH)	x								HexCer.HexCer(d18:2_26:0)	x
		Cer.Cer(t18:0_24:0-OH)	x								HexCer.HexCer(t18:1_16:0)	x
		Cer.Cer(t18:0_25:1-OH)	x							LPC	LysoPC(16:0).LysoPC(16:0)				x
		Cer.Cer(t18:0_26:0-OH)	x								LysoPC(16:1).LysoPC(16:1)				x
	CL	CL(70:6).CL(70:6)			x						LysoPC(18:0).LysoPC(18:0)	x			x
		CL(72:12).CL(72:12)		x							LysoPC(18:1).LysoPC(18:1)	x			x
		CL(72:7).CL(72:7)		x							LysoPC(18:2).LysoPC(18:2)	x			x
		CL(72:8).CL(72:8)			x						LysoPC(18:3).LysoPC(18:3)	x			x
	DAG	DAG.DAG(18:2_22:0)	x								LysoPC(20:1).LysoPC(20:1)				x
		DAG.DAG(18:2_22:2)	x								LysoPC(20:2).LysoPC(20:2)				x
		DAG.DAG(18:3_22:0)	x							LPE	LysoPE(14:0).LysoPE(14:0)				x
	DGDG	DGDG(36:3).DGDG(18:0_18:3)			x						LysoPE(16:0).LysoPE(16:0)	x			x
	HexCer	HexCer.HexCer(t18:0_22:1-OH)			x						LysoPE(16:1).LysoPE(16:1)		x		x
	MGDG	MGDG(32:2).MGDG(16:1_16:1)		x	x						LysoPE(18:0).LysoPE(18:0)		x		x
	PC	PC(40:4).PC(18:2_22:2)				x					LysoPE(18:1).LysoPE(18:1)	x	x		x
	PE	PE(32:1).PE(16:0_16:1)			x						LysoPE(18:2).LysoPE(18:2)	x			x
		PE(34:2).PE(16:1_18:1)			x						LysoPE(18:3).LysoPE(18:3)	x	x		x
		PE(38:5).PE(18:2_20:3)			x						LysoPE(20:1).LysoPE(20:1)				x
		PE(38:5).PE(18:3_20:2)			x						LysoPE(22:1).LysoPE(22:1)				x
		PE(38:6).PE(18:3_20:3)			x					LPG	LysoPG(16:0).LysoPG(16:0)	x			x
		PE(40:5).PE(18:3_22:2)			x						LysoPG(18:1).LysoPG(18:1)	x	x		x
	PG	PG(30:1).PG(14:0_16:1)	x								LysoPG(18:2).LysoPG(18:2)	x			x
		PG(32:1).PG(16:0_16:1)			x						LysoPG(18:3).LysoPG(18:3)	x			x
		PG(34:2).PG(16:1_18:1)			x					LPI	LysoPI(18:2).LysoPI(18:2)				x
	PS	PS(34:3).PS(16:1_18:2)				x					LysoPI(18:3).LysoPI(18:3)	x			x
	SQDG	SQDG(34:2).SQDG(16:1_18:1)		x	x					LPS	LysoPS(18:2).LysoPS(18:2)	x			x
		SQDG(34:3).SQDG(16:1_18:2)			x						LysoPS(18:3).LysoPS(18:3)	x			x
			14	4	15	2				MGDG	MGDG(36:2).MGDG(18:0_18:2)				x
											MGDG(36:2).MGDG(18:1_18:1)	x	x
										MGMG	MGMG(18:1).MGMG(18:1)			x
											MGMG(18:2).MGMG(18:2)	x			x
											MGMG(18:3).MGMG(18:3)	x
										PC	PC(36:1).PC(18:0_18:1)				x
											PC(40:4).PC(18:2_22:2)	x
											PC(42:3).PC(18:3_24:0)				x
										PE	PE(36:2).PE(18:1_18:1)				x
										PI	PI(34:1).PI(16:0_18:1)				x
											PI(36:2).PI(18:0_18:2)		x
										SG	SG. cholesteryl glucoside	x	x	x	x
										SQDG	SQDG(36:2).SQDG(18:1_18:1)				x
										SQMG	SQMG(16:0).SQMG(16:0)				x
											SQMG(18:0).SQMG(18:0)	x			x
											SQMG(18:2).SQMG(18:2)	x			x
											SQMG(18:3).SQMG(18:3)	x			x
												29	8	3	39

## Sheet: Zone of Cell Maturation
	Common lipid species with a 2-fold increase found across four barley cultivars									Common lipid species with a 2-fold decrease found across four barley cultivars
	after exposure to a short-term salt stress									after exposure to a short-term salt stress
	Lipid Class	Lipid species	Mundah	Clipper	Gairdner	Hindmarsh				Lipid Class	Lipid species	Mundah	Clipper	Gairdner	Hindmarsh
	ASG	ASG.16:0-Glc-campesterol	x							DAG	DAG.DAG(16:0_18:1)	x		x
		ASG.16:0-Glc-sitosterol	x								DAG.DAG(18:0_18:1)	x		x	x
		ASG.16:1-Glc-sitosterol	x	x							DAG.DAG(18:1_18:1)	x		x	x
		ASG.18:2-Glc-campesterol	x								DAG.DAG(18:1_20:1)	x		x	x
		ASG.18:2-Glc-sitosterol	x							DGDG	DGDG(36:2).DGDG(18:1_18:1)			x
		ASG.18:2-Glc-ST-1 29:2	x								DGDG(36:3).DGDG(18:1_18:2)			x
		ASG.18:3-Glc-campesterol	x							DGMG	DGMG(18:1).DGMG(18:1)	x	x	x	x
		ASG.18:3-Glc-sitosterol	x								DGMG(18:3).DGMG(18:3)			x
		ASG.22:0-Glc-sitosterol	x							HexCer	HexCer.HexCer(t18:1_16:0)	x
		ASG.22:1-Glc-sitosterol	x			x				LPC	LysoPC(14:0).LysoPC(14:0)				x
	Cer	Cer.Cer(t18:0_23:1-OH)	x								LysoPC(16:1).LysoPC(16:1)				x
		Cer.Cer(t18:0_24:0-OH)	x								LysoPC(18:0).LysoPC(18:0)				x
		Cer.Cer(t18:0_25:0-OH)	x								LysoPC(18:1).LysoPC(18:1)	x		x	x
		Cer.Cer(t18:0_25:1-OH)	x	x							LysoPC(18:2).LysoPC(18:2)	x		x	x
		Cer.Cer(t18:0_26:0-OH)	x								LysoPC(20:1).LysoPC(20:1)	x			x
		Cer.Cer(t18:0_26:1-OH)	x								LysoPC(20:2).LysoPC(20:2)	x
		Cer.Cer(t18:1_25:0-OH)	x								LysoPC(22:1).LysoPC(22:1)			x	x
	DAG	DAG.DAG(14:0_18:3)	x							LPE	LysoPE(18:1).LysoPE(18:1)	x	x	x	x
		DAG.DAG(18:2_22:0)	x								LysoPE(18:2).LysoPE(18:2)	x		x	x
		DAG.DAG(18:2_22:2)	x								LysoPE(18:3).LysoPE(18:3)	x		x	x
		DAG.DAG(18:2_24:0)	x								LysoPE(20:0).LysoPE(20:0)	x
		DAG.DAG(18:3_22:0)	x	x							LysoPE(20:1).LysoPE(20:1)	x
		DAG.DAG(18:3_22:1)		x							LysoPE(24:0).LysoPE(24:0)	x
		DAG.DAG(18:3_24:0)	x	x							LysoPE(24:1).LysoPE(24:1)	x
	HexCer	HexCer.HexCer(t18:1_25:0-OH)	x							LPG	LysoPG(16:0).LysoPG(16:0)	x			x
		HexCer.HexCer(t18:1_25:1-OH)		x							LysoPG(18:1).LysoPG(18:1)	x	x	x	x
	PC	PC(34:3).PC(16:1_18:2)		x							LysoPG(18:2).LysoPG(18:2)	x			x
	PE	PE(38:4).PE(18:2_20:2)				x					LysoPG(18:3).LysoPG(18:3)	x			x
	PG	PG(30:1).PG(14:0_16:1)	x							MGDG	MGDG(32:0).MGDG(16:0_16:0)			x
	PI	PI(32:3).PI(14:0_18:3)			x						MGDG(36:1).MGDG(18:0_18:1)	x	x	x
	SQDG	SQDG(34:3).SQDG(16:1_18:2)		x							MGDG(36:2).MGDG(18:0_18:2)	x		x
			25	8	1	2					MGDG(36:2).MGDG(18:1_18:1)	x	x	x	x
											MGDG(36:3).MGDG(18:1_18:2)			x
											MGDG(36:4).MGDG(18:1_18:3)			x
										MGMG	MGMG(18:2).MGMG(18:2)	x
											MGMG(18:3).MGMG(18:3)				x
										PC	PC(34:1).PC(16:0_18:1)			x
											PC(36:1).PC(18:0_18:1)	x		x	x
											PC(36:2).PC(18:1_18:1)	x		x	x
											PC(36:3).PC(18:1_18:2)			x	x
											PC(36:4).PC(18:1_18:3)			x	x
											PC(38:1).PC(18:1_20:0)			x
											PC(38:2).PC(18:1_20:1)	x		x	x
										PE	PE(30:2).PE(14:1_16:1)		x
											PE(36:1).PE(18:0_18:1)				x
											PE(36:2).PE(18:1_18:1)				x
											PE(36:3).PE(18:1_18:2)			x
											PE(38:3).PE(18:3_20:0)			x
										PG	PG(36:2).PG(18:1_18:1)				x
											PG(36:3).PG(18:1_18:2)				x
										PI	PI(34:1).PI(16:0_18:1)				x
											PI(36:2).PI(18:1_18:1)				x
											PI(36:3).PI(18:1_18:2)				x
											PI(36:4).PI(18:1_18:3)				x
										PS	PS(36:4).PS(18:1_18:3)			x
										SG	SG. cholesteryl glucoside	x			x
										SQDG	SQDG(36:2).SQDG(18:1_18:1)	x		x	x
											SQDG(36:3).SQDG(18:1_18:2)			x	x
											SQDG(36:4).SQDG(18:1_18:3)			x	x
										SQMG	SQMG(18:0).SQMG(18:0)			x
											SQMG(18:2).SQMG(18:2)	x		x	x
												31	6	36	38
